# Supplementary material for: Corymbolone
Source: Acta Crystallogr Sect E Struct Rep Online. 2014 Jun 11;70(Pt 7):o758. doi: 10.1107/S1600536814012938 (PMC4120577; doi:10.1107/S1600536814012938)
Supplement: Supplementary file 1 [file e-70-0o758-sup1.cif]

##############################################################################
#                                                                            #
# This CIF contains the data in a paper accepted for publication in          #
# Acta Crystallographica Section E. It conforms to the requirements of       #
# Notes for Authors for Acta Crystallographica Section E, and has been       #
# peer reviewed under the auspices of the IUCr Commission on Journals.       #
#                                                                            #
# Full details of the Crystallographic Information File format               #
# are given in the paper "The Crystallographic Information File (CIF):       #
# a New Standard Archive File for Crystallography" by S. R. Hall, F. H.      #
# Allen and I. D. Brown [Acta Cryst. (1991), A47, 655-685].                  #
#                                                                            #
# The current version of the core CIF dictionary is obtainable from          #
# ftp://ftp.iucr.org/pub/cif_core.dic.                                       #
#                                                                            #
# Software is freely available for graphical display of the structure(s)     #
# in this CIF. For information consult the CIF software page                 #
# http://www.iucr.org/resources/cif/software.                                #
#                                                                            #
# This file may be used for bona fide research purposes within the           #
# scientific community so long as proper attribution is given to the journal # 
# article from which it was obtained.                                        #
#                                                                            #
##############################################################################
data_general
_audit_creation_method     SHELXL-97
_journal_date_recd_electronic     2014-06-02
_journal_date_accepted     2014-06-04
_journal_name_full     'Acta Crystallographica, Section E'
_journal_year     2014
_journal_volume     70
_journal_issue      7
_journal_page_first     o758
_journal_page_last     o758
_journal_paper_category     QO
_journal_paper_doi     10.1107/S1600536814012938
_journal_coeditor_code     SU2741
loop_
    _publ_contact_author_name
    _publ_contact_author_address
    _publ_contact_author_email
    'Edward R.T. Tiekink'
;
Department of Chemistry, University of Malaya,
50603 Kuala Lumpur, Malaysia
;
 edward.tiekink@gmail.com
    'Dennis K. Taylor'
;
School of Agriculture, Food and Wine, The University of Adelaide,
Waite Campus, PMB 1, Glen Osmond, SA 5064, Australia
;
 dennis.taylor@adelaide.edu.au
_publ_contact_author_fax     ' +60 3 7967 4193 '
_publ_contact_author_phone     ' +60 3 7967 6775 '
_publ_section_title
;
Corymbolone
;
loop_
    _publ_author_name
    _publ_author_footnote
    _publ_author_address
    'Stacey Burrett' .
;
School of Agriculture, Food and Wine, The University of Adelaide,
Waite Campus, PMB 1, Glen Osmond, SA 5064, Australia
;
    'Dennis K. Taylor' .
;
School of Agriculture, Food and Wine, The University of Adelaide,
Waite Campus, PMB 1, Glen Osmond, SA 5064, Australia
;
    'Tiekink, Edward R. T.' .
;
Department of Chemistry, University of Malaya,
50603 Kuala Lumpur, Malaysia
;
_publ_section_synopsis     .
data_I
_audit_creation_method     SHELXL-97
_database_code_depnum_ccdc_archive     'CCDC 1006604'
_chemical_name_systematic
;\
(4<i>S</i>,4a<i>R</i>,6<i>R</i>,8a<i>R</i>)-4a-hydroxy-4,8a-dimethyl-\
6-(prop-1-en-2-yl)octahydronaphthalen-1(2<i>H</i>)-one
;
_chemical_name_common
;
Corymbolone
;
_chemical_formula_moiety     'C15 H24 O2'
_chemical_formula_sum     'C15 H24 O2'
_chemical_formula_iupac     'C15 H24 O2'
_chemical_formula_weight     236.34
_chemical_melting_point     ?
_symmetry_cell_setting     monoclinic
_symmetry_space_group_name_H-M     'P 21'
_symmetry_space_group_name_Hall     'P 2yb'
loop_
    _symmetry_equiv_pos_as_xyz
    'x, y, z'
    '-x, y+1/2, -z'
_cell_length_a     6.1057(2)
_cell_length_b     12.1389(2)
_cell_length_c     9.2737(2)
_cell_angle_alpha     90.00
_cell_angle_beta     99.302(2)
_cell_angle_gamma     90.00
_cell_volume     678.30(3)
_cell_formula_units_Z     2
_cell_measurement_reflns_used     3768
_cell_measurement_theta_min     3.6382
_cell_measurement_theta_max     74.3089
_cell_measurement_temperature     100(2)
_exptl_crystal_description     block
_exptl_crystal_colour     colourless
_exptl_crystal_size_max     0.30
_exptl_crystal_size_mid     0.25
_exptl_crystal_size_min     0.20
_exptl_crystal_density_diffrn     1.157
_exptl_crystal_density_meas     ?
_exptl_crystal_density_method     'not measured'
_exptl_crystal_F_000     260
_exptl_absorpt_coefficient_mu     0.582
_exptl_absorpt_correction_type     multi-scan
_exptl_absorpt_process_details     '(CrysAlis PRO; Agilent, 2013)'
_exptl_absorpt_correction_T_min     0.68887
_exptl_absorpt_correction_T_max     1.00000
_exptl_special_details
;\
Spectroscopic data for the title compound, ^1^H NMR
(600 MHz, CDCl~3~) \d 4.74 (s, 2H), 2.68 (ddd, J = 17.2, 9.9, 7.8 Hz, 1H),
2.44-2.36 (m, 2H), 2.32 (dddd, J = 12.0, 12.0, 4.2, 4.2 Hz, 1H), 1.93-1.83 (m,
3H), 1.75 (s, 3H), 1.71-1.65 (m, 2H), 1.60 (ddd, J = 13.8, 3.0, 3.0 Hz, 1H),
1.43 (ddd, J = 13.7, 3.7, 2.0 Hz, 1H), 1.37 (dddd, J = 13.3, 13.3, 13.3, 3.6
Hz, 1H), 1.29 (br, 1H), 1.24 (s, 3H), 1.19 (d, J = 7.8 Hz, 3H); ^13^C NMR (600
MHz, CDCl~3~) \d 215.8, 149.5, 108.9, 78.6, 51.2, 40.6, 39.4, 37.2, 34.2,
30.2, 28.0, 25.5, 21.1, 20.4, 17.8; MS: m/z (%) 236 (8), 218 (17), 203 (33),
175 (28), 153 (27), 137 (35), 135 (42), 124 (40), 109 (100), 93 (50), 84 (27),
69 (57), 55 (62), 41 (67). All other physical and spectral data were identical
to those previously reported by Garbarino <i>et al.</i> (1985).
;
_diffrn_ambient_temperature     100(2)
_diffrn_radiation_type     CuK\a
_diffrn_radiation_wavelength     1.54184
_diffrn_radiation_source     'SuperNova (Cu) X-ray Source'
_diffrn_radiation_monochromator     Mirror
_diffrn_measurement_device_type
                  'Agilent SuperNova Dual diffractometer with an Atlas detector'
_diffrn_measurement_method     '\w scan'
_diffrn_detector_area_resol_mean     10.4041
_diffrn_reflns_number     4848
_diffrn_reflns_av_R_equivalents     0.0111
_diffrn_reflns_av_sigmaI/netI     0.0146
_diffrn_reflns_theta_min     6.06
_diffrn_reflns_theta_max     74.48
_diffrn_reflns_theta_full     74.48
_diffrn_measured_fraction_theta_max     0.984
_diffrn_measured_fraction_theta_full     0.983
_diffrn_reflns_limit_h_min     -7
_diffrn_reflns_limit_h_max     7
_diffrn_reflns_limit_k_min     -14
_diffrn_reflns_limit_k_max     14
_diffrn_reflns_limit_l_min     -11
_diffrn_reflns_limit_l_max     11
_diffrn_standards_number     0
_diffrn_standards_interval_count     0
_diffrn_standards_interval_time     0
_diffrn_standards_decay_%     0
_refine_special_details
;
Refinement of <i>F</i>^2^ against ALL reflections. The weighted <i>R</i>-factor
<i>wR</i> and goodness of fit <i>S</i> are based on <i>F</i>^2^, conventional
<i>R</i>-factors <i>R</i> are based on <i>F</i>, with <i>F</i> set to zero for
negative <i>F</i>^2^. The threshold expression of <i>F</i>^2^ >
\s(<i>F</i>^2^) is used only for calculating <i>R</i>-factors(gt) <i>etc</i>.
and is not relevant to the choice of reflections for refinement.
<i>R</i>-factors based on <i>F</i>^2^ are statistically about twice as large
as those based on <i>F</i>, and <i>R</i>- factors based on ALL data will be
even larger.
;
_reflns_number_total     2631
_reflns_number_gt     2621
_reflns_threshold_expression     I>2\s(I)
_refine_ls_structure_factor_coef     Fsqd
_refine_ls_matrix_type     full
_refine_ls_R_factor_all     0.0304
_refine_ls_R_factor_gt     0.0303
_refine_ls_wR_factor_gt     0.0827
_refine_ls_wR_factor_ref     0.0829
_refine_ls_goodness_of_fit_ref     1.034
_refine_ls_restrained_S_all     1.034
_refine_ls_number_reflns     2631
_refine_ls_number_parameters     161
_refine_ls_number_restraints     1
_refine_ls_hydrogen_treatment     mixed
_refine_ls_weighting_scheme     calc
_refine_ls_weighting_details
         'calc w=1/[\s^2^(Fo^2^)+(0.0567P)^2^+0.0924P] where P=(Fo^2^+2Fc^2^)/3'
_atom_sites_solution_hydrogens     geom
_atom_sites_solution_primary     direct
_atom_sites_solution_secondary     difmap
_refine_ls_shift/su_max     0.000
_refine_ls_shift/su_mean     0.000
_refine_diff_density_max     0.243
_refine_diff_density_min     -0.137
_refine_ls_extinction_method     none
_refine_ls_extinction_coef     ?
_refine_ls_abs_structure_details     'Flack (1983), 1200 Friedel pairs'
_refine_ls_abs_structure_Flack     0.02(16)
loop_
    _atom_type_symbol
    _atom_type_description
    _atom_type_scat_dispersion_real
    _atom_type_scat_dispersion_imag
    _atom_type_scat_source
    'C' 'C' 0.0181 0.0091
                         'International Tables Vol C Tables 4.2.6.8 and 6.1.1.4'
    'H' 'H' 0.0000 0.0000
                         'International Tables Vol C Tables 4.2.6.8 and 6.1.1.4'
    'O' 'O' 0.0492 0.0322
                         'International Tables Vol C Tables 4.2.6.8 and 6.1.1.4'
_computing_data_collection     'CrysAlis PRO (Agilent, 2013)'
_computing_cell_refinement     'CrysAlis PRO (Agilent, 2013)'
_computing_data_reduction     'CrysAlis PRO (Agilent, 2013)'
_computing_structure_solution     'SHELXS97 (Sheldrick, 2008)'
_computing_structure_refinement     'SHELXL97 (Sheldrick, 2008)'
_computing_molecular_graphics
;
ORTEP-3 for Windows (Farrugia, 2012) and DIAMOND (Brandenburg,
2006)
;
_computing_publication_material     'publCIF (Westrip, 2010)'
loop_
    _atom_site_type_symbol
    _atom_site_label
    _atom_site_fract_x
    _atom_site_fract_y
    _atom_site_fract_z
    _atom_site_U_iso_or_equiv
    _atom_site_adp_type
    _atom_site_calc_flag
    _atom_site_refinement_flags
    _atom_site_occupancy
    _atom_site_symmetry_multiplicity
    _atom_site_disorder_assembly
    _atom_site_disorder_group
    O O1 -0.00899(15) 0.49702(8) 0.42187(10) 0.0276(2) Uani d . 1 1 . .
    O O2 0.02823(12) 0.20248(7) 0.43171(9) 0.01677(18) Uani d . 1 1 . .
    H H2 0.026(3) 0.1374(16) 0.4692(19) 0.025(4) Uiso d . 1 1 . .
    C C1 0.1255(2) 0.42790(10) 0.47357(14) 0.0195(2) Uani d . 1 1 . .
    C C2 0.2007(2) 0.41919(11) 0.63667(14) 0.0218(3) Uani d . 1 1 . .
    H H2A 0.0916 0.4578 0.6868 0.026 Uiso calc R 1 1 . .
    H H2B 0.3444 0.4579 0.6620 0.026 Uiso calc R 1 1 . .
    C C3 0.2279(2) 0.30153(11) 0.69525(13) 0.0204(3) Uani d . 1 1 . .
    H H3A 0.0793 0.2687 0.6946 0.024 Uiso calc R 1 1 . .
    H H3B 0.3047 0.3035 0.7978 0.024 Uiso calc R 1 1 . .
    C C4 0.36071(18) 0.22809(10) 0.60493(12) 0.0177(2) Uani d . 1 1 . .
    H H4 0.3363 0.1506 0.6352 0.021 Uiso calc R 1 1 . .
    C C5 0.25743(17) 0.23588(9) 0.44117(12) 0.0145(2) Uani d . 1 1 . .
    C C6 0.24052(19) 0.35347(10) 0.37568(13) 0.0162(2) Uani d . 1 1 . .
    C C7 0.1070(2) 0.34852(10) 0.22026(13) 0.0201(2) Uani d . 1 1 . .
    H H7A -0.0456 0.3229 0.2250 0.024 Uiso calc R 1 1 . .
    H H7B 0.0969 0.4233 0.1772 0.024 Uiso calc R 1 1 . .
    C C8 0.2149(2) 0.27089(11) 0.12238(13) 0.0212(3) Uani d . 1 1 . .
    H H8A 0.3607 0.3012 0.1089 0.025 Uiso calc R 1 1 . .
    H H8B 0.1204 0.2668 0.0251 0.025 Uiso calc R 1 1 . .
    C C9 0.2478(2) 0.15434(10) 0.18670(13) 0.0179(2) Uani d . 1 1 . .
    H H9 0.0971 0.1229 0.1891 0.021 Uiso calc R 1 1 . .
    C C10 0.37049(19) 0.15834(9) 0.34538(13) 0.0165(2) Uani d . 1 1 . .
    H H10A 0.3764 0.0832 0.3874 0.020 Uiso calc R 1 1 . .
    H H10B 0.5249 0.1833 0.3457 0.020 Uiso calc R 1 1 . .
    C C11 0.3657(2) 0.07717(11) 0.09544(13) 0.0234(3) Uani d . 1 1 . .
    C C12 0.5839(2) 0.11391(13) 0.05605(16) 0.0319(3) Uani d . 1 1 . .
    H H12A 0.6510 0.0530 0.0093 0.048 Uiso calc R 1 1 . .
    H H12B 0.6837 0.1363 0.1448 0.048 Uiso calc R 1 1 . .
    H H12C 0.5591 0.1764 -0.0116 0.048 Uiso calc R 1 1 . .
    C C13 0.2792(3) -0.02085(13) 0.05543(16) 0.0351(3) Uani d . 1 1 . .
    H H13A 0.3555 -0.0696 0.0006 0.042 Uiso calc R 1 1 . .
    H H13B 0.1412 -0.0421 0.0817 0.042 Uiso calc R 1 1 . .
    C C14 0.6114(2) 0.24905(12) 0.64454(14) 0.0249(3) Uani d . 1 1 . .
    H H14A 0.6881 0.2150 0.5709 0.037 Uiso calc R 1 1 . .
    H H14B 0.6664 0.2170 0.7406 0.037 Uiso calc R 1 1 . .
    H H14C 0.6396 0.3286 0.6474 0.037 Uiso calc R 1 1 . .
    C C15 0.4677(2) 0.40859(11) 0.36941(14) 0.0234(3) Uani d . 1 1 . .
    H H15A 0.5606 0.3583 0.3228 0.035 Uiso calc R 1 1 . .
    H H15B 0.5415 0.4254 0.4688 0.035 Uiso calc R 1 1 . .
    H H15C 0.4445 0.4769 0.3127 0.035 Uiso calc R 1 1 . .
loop_
    _atom_site_aniso_label
    _atom_site_aniso_U_11
    _atom_site_aniso_U_22
    _atom_site_aniso_U_33
    _atom_site_aniso_U_12
    _atom_site_aniso_U_13
    _atom_site_aniso_U_23
    O1 0.0305(5) 0.0183(5) 0.0343(5) 0.0084(4) 0.0058(4) -0.0029(4)
    O2 0.0142(4) 0.0150(4) 0.0219(4) -0.0027(3) 0.0056(3) 0.0001(3)
    C1 0.0194(5) 0.0139(6) 0.0266(6) -0.0026(4) 0.0078(4) -0.0024(5)
    C2 0.0211(6) 0.0228(6) 0.0230(6) -0.0009(5) 0.0076(4) -0.0077(5)
    C3 0.0181(5) 0.0269(7) 0.0173(6) -0.0012(5) 0.0066(4) -0.0028(5)
    C4 0.0166(5) 0.0205(6) 0.0169(5) 0.0016(4) 0.0051(4) 0.0001(4)
    C5 0.0124(5) 0.0145(5) 0.0173(5) -0.0005(4) 0.0047(4) 0.0001(4)
    C6 0.0172(5) 0.0135(5) 0.0191(5) -0.0007(4) 0.0068(4) -0.0011(4)
    C7 0.0244(6) 0.0159(6) 0.0203(5) 0.0050(5) 0.0044(4) 0.0032(5)
    C8 0.0254(6) 0.0223(6) 0.0165(5) 0.0034(5) 0.0050(4) 0.0009(5)
    C9 0.0173(5) 0.0184(6) 0.0181(5) 0.0024(4) 0.0037(4) -0.0024(4)
    C10 0.0174(5) 0.0156(5) 0.0172(5) 0.0023(4) 0.0046(4) -0.0008(4)
    C11 0.0235(6) 0.0291(7) 0.0168(6) 0.0087(5) 0.0011(5) -0.0039(5)
    C12 0.0321(7) 0.0383(8) 0.0285(6) 0.0116(6) 0.0143(5) 0.0000(6)
    C13 0.0343(7) 0.0341(8) 0.0352(7) 0.0082(6) 0.0006(6) -0.0173(6)
    C14 0.0169(5) 0.0379(8) 0.0198(6) 0.0035(5) 0.0024(4) -0.0035(5)
    C15 0.0251(6) 0.0190(6) 0.0286(6) -0.0078(5) 0.0125(5) -0.0024(5)
_geom_special_details
;
All e.s.d.'s (except the e.s.d. in the dihedral angle between two l.s. planes)
are estimated using the full covariance matrix. The cell e.s.d.'s are taken
into account individually in the estimation of e.s.d.'s in distances, angles
and torsion angles; correlations between e.s.d.'s in cell parameters are only
used when they are defined by crystal symmetry. An approximate (isotropic)
treatment of cell e.s.d.'s is used for estimating e.s.d.'s involving l.s.
planes.
;
loop_
    _geom_bond_atom_site_label_1
    _geom_bond_atom_site_label_2
    _geom_bond_site_symmetry_2
    _geom_bond_distance
    _geom_bond_publ_flag
    O1 C1 . 1.2171(16) ?
    O2 C5 . 1.4459(12) ?
    O2 H2 . 0.863(19) ?
    C1 C2 . 1.5117(17) ?
    C1 C6 . 1.5294(15) ?
    C2 C3 . 1.5277(19) ?
    C2 H2A . 0.9900 ?
    C2 H2B . 0.9900 ?
    C3 C4 . 1.5405(15) ?
    C3 H3A . 0.9900 ?
    C3 H3B . 0.9900 ?
    C4 C14 . 1.5365(16) ?
    C4 C5 . 1.5503(15) ?
    C4 H4 . 1.0000 ?
    C5 C10 . 1.5329(15) ?
    C5 C6 . 1.5482(16) ?
    C6 C7 . 1.5380(16) ?
    C6 C15 . 1.5493(16) ?
    C7 C8 . 1.5293(17) ?
    C7 H7A . 0.9900 ?
    C7 H7B . 0.9900 ?
    C8 C9 . 1.5360(17) ?
    C8 H8A . 0.9900 ?
    C8 H8B . 0.9900 ?
    C9 C11 . 1.5193(16) ?
    C9 C10 . 1.5403(15) ?
    C9 H9 . 1.0000 ?
    C10 H10A . 0.9900 ?
    C10 H10B . 0.9900 ?
    C11 C13 . 1.330(2) ?
    C11 C12 . 1.505(2) ?
    C12 H12A . 0.9800 ?
    C12 H12B . 0.9800 ?
    C12 H12C . 0.9800 ?
    C13 H13A . 0.9500 ?
    C13 H13B . 0.9500 ?
    C14 H14A . 0.9800 ?
    C14 H14B . 0.9800 ?
    C14 H14C . 0.9800 ?
    C15 H15A . 0.9800 ?
    C15 H15B . 0.9800 ?
    C15 H15C . 0.9800 ?
loop_
    _geom_angle_atom_site_label_1
    _geom_angle_atom_site_label_2
    _geom_angle_atom_site_label_3
    _geom_angle_site_symmetry_1
    _geom_angle_site_symmetry_3
    _geom_angle
    _geom_angle_publ_flag
    C5 O2 H2 . . 108.0(11) ?
    O1 C1 C2 . . 121.25(11) ?
    O1 C1 C6 . . 121.25(11) ?
    C2 C1 C6 . . 117.28(10) ?
    C1 C2 C3 . . 114.78(10) ?
    C1 C2 H2A . . 108.6 ?
    C3 C2 H2A . . 108.6 ?
    C1 C2 H2B . . 108.6 ?
    C3 C2 H2B . . 108.6 ?
    H2A C2 H2B . . 107.5 ?
    C2 C3 C4 . . 112.60(9) ?
    C2 C3 H3A . . 109.1 ?
    C4 C3 H3A . . 109.1 ?
    C2 C3 H3B . . 109.1 ?
    C4 C3 H3B . . 109.1 ?
    H3A C3 H3B . . 107.8 ?
    C14 C4 C3 . . 111.45(10) ?
    C14 C4 C5 . . 117.12(9) ?
    C3 C4 C5 . . 109.32(9) ?
    C14 C4 H4 . . 106.1 ?
    C3 C4 H4 . . 106.1 ?
    C5 C4 H4 . . 106.1 ?
    O2 C5 C10 . . 108.35(9) ?
    O2 C5 C6 . . 103.43(8) ?
    C10 C5 C6 . . 110.27(9) ?
    O2 C5 C4 . . 106.19(8) ?
    C10 C5 C4 . . 112.35(9) ?
    C6 C5 C4 . . 115.55(9) ?
    C1 C6 C7 . . 110.78(10) ?
    C1 C6 C5 . . 108.65(9) ?
    C7 C6 C5 . . 108.86(10) ?
    C1 C6 C15 . . 105.47(10) ?
    C7 C6 C15 . . 108.88(9) ?
    C5 C6 C15 . . 114.18(9) ?
    C8 C7 C6 . . 111.50(9) ?
    C8 C7 H7A . . 109.3 ?
    C6 C7 H7A . . 109.3 ?
    C8 C7 H7B . . 109.3 ?
    C6 C7 H7B . . 109.3 ?
    H7A C7 H7B . . 108.0 ?
    C7 C8 C9 . . 112.27(9) ?
    C7 C8 H8A . . 109.2 ?
    C9 C8 H8A . . 109.2 ?
    C7 C8 H8B . . 109.2 ?
    C9 C8 H8B . . 109.2 ?
    H8A C8 H8B . . 107.9 ?
    C11 C9 C8 . . 113.31(10) ?
    C11 C9 C10 . . 110.53(9) ?
    C8 C9 C10 . . 110.78(9) ?
    C11 C9 H9 . . 107.3 ?
    C8 C9 H9 . . 107.3 ?
    C10 C9 H9 . . 107.3 ?
    C5 C10 C9 . . 112.21(9) ?
    C5 C10 H10A . . 109.2 ?
    C9 C10 H10A . . 109.2 ?
    C5 C10 H10B . . 109.2 ?
    C9 C10 H10B . . 109.2 ?
    H10A C10 H10B . . 107.9 ?
    C13 C11 C12 . . 121.63(13) ?
    C13 C11 C9 . . 120.31(13) ?
    C12 C11 C9 . . 118.04(12) ?
    C11 C12 H12A . . 109.5 ?
    C11 C12 H12B . . 109.5 ?
    H12A C12 H12B . . 109.5 ?
    C11 C12 H12C . . 109.5 ?
    H12A C12 H12C . . 109.5 ?
    H12B C12 H12C . . 109.5 ?
    C11 C13 H13A . . 120.0 ?
    C11 C13 H13B . . 120.0 ?
    H13A C13 H13B . . 120.0 ?
    C4 C14 H14A . . 109.5 ?
    C4 C14 H14B . . 109.5 ?
    H14A C14 H14B . . 109.5 ?
    C4 C14 H14C . . 109.5 ?
    H14A C14 H14C . . 109.5 ?
    H14B C14 H14C . . 109.5 ?
    C6 C15 H15A . . 109.5 ?
    C6 C15 H15B . . 109.5 ?
    H15A C15 H15B . . 109.5 ?
    C6 C15 H15C . . 109.5 ?
    H15A C15 H15C . . 109.5 ?
    H15B C15 H15C . . 109.5 ?
loop_
    _geom_torsion_atom_site_label_1
    _geom_torsion_atom_site_label_2
    _geom_torsion_atom_site_label_3
    _geom_torsion_atom_site_label_4
    _geom_torsion_site_symmetry_1
    _geom_torsion_site_symmetry_2
    _geom_torsion_site_symmetry_3
    _geom_torsion_site_symmetry_4
    _geom_torsion
    _geom_torsion_publ_flag
    O1 C1 C2 C3 . . . . 140.04(12) ?
    C6 C1 C2 C3 . . . . -45.32(15) ?
    C1 C2 C3 C4 . . . . 47.77(14) ?
    C2 C3 C4 C14 . . . . 79.04(13) ?
    C2 C3 C4 C5 . . . . -52.02(12) ?
    C14 C4 C5 O2 . . . . 174.50(10) ?
    C3 C4 C5 O2 . . . . -57.55(11) ?
    C14 C4 C5 C10 . . . . 56.22(14) ?
    C3 C4 C5 C10 . . . . -175.83(9) ?
    C14 C4 C5 C6 . . . . -71.50(13) ?
    C3 C4 C5 C6 . . . . 56.45(11) ?
    O1 C1 C6 C7 . . . . -20.66(16) ?
    C2 C1 C6 C7 . . . . 164.70(10) ?
    O1 C1 C6 C5 . . . . -140.19(11) ?
    C2 C1 C6 C5 . . . . 45.17(13) ?
    O1 C1 C6 C15 . . . . 96.99(13) ?
    C2 C1 C6 C15 . . . . -77.64(13) ?
    O2 C5 C6 C1 . . . . 63.91(10) ?
    C10 C5 C6 C1 . . . . 179.59(9) ?
    C4 C5 C6 C1 . . . . -51.67(11) ?
    O2 C5 C6 C7 . . . . -56.81(10) ?
    C10 C5 C6 C7 . . . . 58.86(11) ?
    C4 C5 C6 C7 . . . . -172.39(9) ?
    O2 C5 C6 C15 . . . . -178.70(9) ?
    C10 C5 C6 C15 . . . . -63.02(12) ?
    C4 C5 C6 C15 . . . . 65.72(12) ?
    C1 C6 C7 C8 . . . . -177.79(10) ?
    C5 C6 C7 C8 . . . . -58.38(12) ?
    C15 C6 C7 C8 . . . . 66.66(13) ?
    C6 C7 C8 C9 . . . . 55.87(13) ?
    C7 C8 C9 C11 . . . . -176.99(10) ?
    C7 C8 C9 C10 . . . . -52.10(13) ?
    O2 C5 C10 C9 . . . . 55.14(12) ?
    C6 C5 C10 C9 . . . . -57.40(12) ?
    C4 C5 C10 C9 . . . . 172.14(9) ?
    C11 C9 C10 C5 . . . . 179.72(10) ?
    C8 C9 C10 C5 . . . . 53.27(13) ?
    C8 C9 C11 C13 . . . . -128.63(13) ?
    C10 C9 C11 C13 . . . . 106.35(14) ?
    C8 C9 C11 C12 . . . . 53.00(15) ?
    C10 C9 C11 C12 . . . . -72.02(14) ?
loop_
    _geom_hbond_atom_site_label_D
    _geom_hbond_atom_site_label_H
    _geom_hbond_atom_site_label_A
    _geom_hbond_site_symmetry_A
    _geom_hbond_distance_DH
    _geom_hbond_distance_HA
    _geom_hbond_distance_DA
    _geom_hbond_angle_DHA
    O2 H2 O1 2_546 0.863(19) 1.993(19) 2.8513(12) 172.5(16)
