# Supplementary material for: Corymbolone
Source: Acta Crystallogr Sect E Struct Rep Online. 2014 Jun 11;70(Pt 7):o758. doi: 10.1107/S1600536814012938 (PMC4120577; doi:10.1107/S1600536814012938)
Supplement: Supplementary file 2 [file e-70-0o758-Isup2.hkl]

# 
# h,k,l, Fc-squared, Fo-squared, sigma(Fo-squared) and status flag 
# 
data_I
_shelx_title '  P21  1200 Friedel pairs' 
_shelx_refln_list_code          4 
_shelx_F_calc_maximum       56.43 
_exptl_crystal_F_000       260.00 
_reflns_d_resolution_high  0.8001 
 
loop_ 
 _symmetry_equiv_pos_as_xyz 
 'x, y, z' 
 '-x, y+1/2, -z' 
 
_cell_length_a     6.1057 
_cell_length_b    12.1389 
_cell_length_c     9.2737 
_cell_angle_alpha  90.000 
_cell_angle_beta   99.302 
_cell_angle_gamma  90.000 
 
_shelx_F_squared_multiplier     1.000 
 
loop_ 
 _refln_index_h 
 _refln_index_k 
 _refln_index_l 
 _refln_F_squared_calc 
 _refln_F_squared_meas 
 _refln_F_squared_sigma 
 _refln_observed_status 
   0 -14   0      140.48      157.92      2.58 o 
   1 -14   0       89.14       96.79      1.79 o 
   1 -13   0       19.48       25.61      1.01 o 
   2 -13   0      179.64      189.45      2.91 o 
   3 -13   0        1.82        2.03      0.17 o 
   0 -12   0      151.86      164.53      3.36 o 
   1 -12   0       73.33       81.33      1.32 o 
   2 -12   0       14.16       14.98      0.44 o 
   3 -12   0       49.18       53.68      1.09 o 
   4 -12   0       13.25       15.83      0.49 o 
   1 -11   0      186.13      191.80      2.07 o 
   2 -11   0        8.02        8.03      0.41 o 
   3 -11   0        1.89        2.00      0.34 o 
   4 -11   0        5.06        4.59      0.36 o 
   5 -11   0        0.87        0.97      0.16 o 
   0 -10   0       20.70       22.09      0.83 o 
   1 -10   0       33.02       37.43      0.76 o 
   2 -10   0      215.11      219.28      2.14 o 
   3 -10   0       17.89       20.26      1.12 o 
   4 -10   0       77.37       78.80      2.03 o 
   5 -10   0       14.44       16.17      1.06 o 
   1  -9   0       14.24       16.05      0.47 o 
   2  -9   0       51.91       53.41      1.02 o 
   3  -9   0       53.50       56.35      1.92 o 
   4  -9   0       46.29       48.28      1.71 o 
   5  -9   0        0.37        0.64      0.17 o 
   0  -8   0       43.42       48.96      1.49 o 
   1  -8   0       32.98       36.28      1.24 o 
   2  -8   0       21.07       25.67      0.66 o 
   3  -8   0      162.10      166.58      1.79 o 
   4  -8   0       15.10       14.73      0.97 o 
   5  -8   0       11.11       10.98      0.75 o 
   6  -8   0       13.18       12.72      1.02 o 
   1  -7   0       73.98       75.14      1.62 o 
   2  -7   0       49.19       50.10      1.25 o 
   3  -7   0       99.46      101.29      1.31 o 
   4  -7   0       56.08       56.18      1.93 o 
   5  -7   0        3.11        3.84      0.31 o 
   6  -7   0       17.02       20.28      0.83 o 
   0  -6   0       41.27       45.19      1.14 o 
   1  -6   0      353.41      368.98      2.00 o 
   2  -6   0      141.82      138.98      2.02 o 
   3  -6   0      181.94      195.12      2.87 o 
   4  -6   0      123.81      126.19      1.67 o 
   5  -6   0        6.42        6.71      0.76 o 
   6  -6   0       18.52       21.05      1.50 o 
   1  -5   0       83.46       82.61      1.16 o 
   2  -5   0       10.48       10.13      0.55 o 
   3  -5   0       72.60       72.13      1.70 o 
   4  -5   0       24.51       25.40      0.85 o 
   5  -5   0       34.25       31.76      1.53 o 
   6  -5   0        2.41        2.83      0.25 o 
   0  -4   0      950.48      964.54     21.92 o 
   1  -4   0      264.95      271.26      1.99 o 
   2  -4   0      114.25      135.82      1.84 o 
   3  -4   0      305.18      326.16      3.45 o 
   4  -4   0       81.32       88.17      1.53 o 
   5  -4   0       27.56       25.23      1.33 o 
   6  -4   0       31.93       33.93      1.28 o 
   7  -4   0       13.36       14.80      0.60 o 
   1  -3   0      152.34      150.15      1.38 o 
   2  -3   0       64.52       68.53      1.24 o 
   3  -3   0      226.54      230.76      2.81 o 
   4  -3   0       46.31       56.51      1.65 o 
   5  -3   0       90.95      104.67      2.64 o 
   6  -3   0       30.40       27.00      1.29 o 
   7  -3   0        5.77        6.85      0.44 o 
   0  -2   0     1056.56     1027.39      8.57 o 
   1  -2   0      573.94      527.42      2.39 o 
   2  -2   0      479.41      500.45      3.17 o 
   3  -2   0      803.12      865.23      5.26 o 
   4  -2   0       34.46       30.81      1.18 o 
   5  -2   0       99.03       89.49      1.62 o 
   6  -2   0       49.77       48.07      1.70 o 
   7  -2   0       44.74       46.45      1.22 o 
   2  -1   0      797.59      782.57      3.75 o 
   3  -1   0      175.82      196.99      2.40 o 
   4  -1   0      198.62      227.20      3.08 o 
   5  -1   0       70.10       71.21      1.10 o 
   6  -1   0       86.62       79.56      1.10 o 
   7  -1   0       14.47       12.54      0.64 o 
   1   0   0       26.92       20.09      0.28 o 
   2   0   0      186.21      229.88      4.52 o 
   3   0   0      365.02      403.70      2.90 o 
   4   0   0       50.49       49.66      1.38 o 
   5   0   0      193.26      174.82      1.71 o 
   6   0   0       38.02       30.93      0.88 o 
   7   0   0       22.97       21.35      0.83 o 
   2   1   0      797.88      787.46      3.71 o 
   3   1   0      175.59      197.78      5.45 o 
   4   1   0      198.14      223.60      2.82 o 
   5   1   0       70.72       71.53      1.88 o 
   6   1   0       86.50       79.89      1.40 o 
   7   1   0       14.18       11.58      0.40 o 
   0   2   0     1058.90      996.10      2.05 o 
   1   2   0      572.62      521.84      1.98 o 
   2   2   0      478.13      495.97      1.63 o 
   3   2   0      804.63      856.85      3.39 o 
   4   2   0       34.30       33.09      1.07 o 
   5   2   0       99.44       86.53      2.18 o 
   6   2   0       49.67       50.47      1.61 o 
   7   2   0       44.64       44.26      0.76 o 
   1   3   0      152.54      144.95      1.19 o 
   2   3   0       64.76       66.96      1.01 o 
   3   3   0      226.05      231.64      1.71 o 
   4   3   0       46.15       56.69      1.73 o 
   5   3   0       91.57      100.85      1.73 o 
   6   3   0       30.19       28.90      1.23 o 
   7   3   0        5.68        5.79      0.31 o 
   0   4   0      945.27      903.99     19.05 o 
   1   4   0      266.52      257.57      1.78 o 
   2   4   0      112.27      123.31      3.07 o 
   3   4   0      307.00      321.71      2.53 o 
   4   4   0       81.53       87.53      1.30 o 
   5   4   0       28.09       24.70      0.87 o 
   6   4   0       31.72       33.77      1.32 o 
   7   4   0       13.17       13.58      0.58 o 
   1   5   0       83.40       77.67      1.09 o 
   2   5   0       10.55       11.84      1.99 o 
   3   5   0       73.13       72.29      1.32 o 
   4   5   0       24.10       24.22      0.62 o 
   5   5   0       33.98       32.53      2.01 o 
   6   5   0        2.34        1.99      0.30 o 
   7   5   0       40.06       39.75      0.90 o 
   0   6   0       41.28       38.39      1.13 o 
   1   6   0      351.42      328.67      1.94 o 
   2   6   0      142.82      124.18      2.01 o 
   3   6   0      181.59      189.60      2.31 o 
   4   6   0      123.28      120.98      1.43 o 
   5   6   0        6.36        6.37      0.46 o 
   6   6   0       18.91       19.40      0.90 o 
   1   7   0       73.93       69.99      1.02 o 
   2   7   0       49.10       42.98      1.09 o 
   3   7   0       99.35       96.06      1.21 o 
   4   7   0       56.26       54.70      1.12 o 
   5   7   0        3.09        4.46      0.50 o 
   6   7   0       16.89       17.32      0.76 o 
   0   8   0       43.53       42.21      0.99 o 
   1   8   0       32.65       31.83      0.73 o 
   2   8   0       20.91       23.87      0.89 o 
   3   8   0      162.06      149.58      1.76 o 
   4   8   0       15.42       13.97      0.46 o 
   5   8   0       11.34       10.41      0.50 o 
   6   8   0       13.12       12.28      0.53 o 
   1   9   0       14.12       13.46      0.51 o 
   2   9   0       52.33       63.54      3.30 o 
   3   9   0       53.34       51.37      1.04 o 
   4   9   0       46.98       46.31      0.79 o 
   5   9   0        0.33        0.34      0.12 o 
   0  10   0       21.80       18.76      1.12 o 
   1  10   0       33.40       33.42      1.03 o 
   2  10   0      215.65      205.53      2.75 o 
   3  10   0       17.24       17.31      0.58 o 
   4  10   0       76.90       71.55      2.14 o 
   5  10   0       14.33       12.11      0.68 o 
   1  11   0      186.14      173.88      2.55 o 
   2  11   0        7.93        9.20      0.87 o 
   4  11   0        4.95        3.69      0.44 o 
   5  11   0        0.92        0.72      0.13 o 
   0  12   0      151.51      162.97      3.50 o 
   1  12   0       73.43       75.49      2.40 o 
   3  12   0       49.12       46.11      1.57 o 
   4  12   0       13.27       12.80      0.58 o 
   3  13   0        1.75        1.76      0.25 o 
   2  14   0       37.36       37.84      1.07 o 
  -2 -14   1       14.25       13.53      0.53 o 
  -1 -14   1       12.96       15.01      0.74 o 
   0 -14   1       42.35       48.84      1.45 o 
   1 -14   1       75.39       82.35      1.83 o 
  -3 -13   1       18.82       20.04      0.53 o 
  -2 -13   1       26.52       29.53      0.79 o 
  -1 -13   1       28.21       28.54      0.89 o 
   0 -13   1       26.35       26.19      0.86 o 
   1 -13   1       20.31       21.85      0.95 o 
   2 -13   1       12.25       13.26      0.63 o 
   3 -13   1       20.24       21.82      0.75 o 
  -4 -12   1        0.02        0.17      0.06 o 
  -3 -12   1       21.23       22.51      1.30 o 
  -2 -12   1       63.85       67.98      1.06 o 
  -1 -12   1       52.44       53.49      1.07 o 
   0 -12   1       38.45       42.88      1.20 o 
   1 -12   1       61.26       66.19      1.15 o 
   2 -12   1       36.58       38.65      0.82 o 
   3 -12   1        0.17        0.34      0.09 o 
   4 -12   1        2.82        3.43      0.37 o 
  -5 -11   1       41.63       45.06      2.09 o 
  -4 -11   1        1.37        1.47      0.26 o 
  -3 -11   1        7.44        7.91      0.67 o 
  -2 -11   1       29.35       30.53      0.82 o 
  -1 -11   1       49.38       56.71      1.13 o 
   0 -11   1       74.88       75.90      1.31 o 
   1 -11   1       41.85       43.81      0.81 o 
   2 -11   1      206.95      214.42      2.09 o 
   3 -11   1        4.90        5.08      0.37 o 
   4 -11   1       24.45       29.40      1.46 o 
   5 -11   1        0.68        0.74      0.12 o 
  -5 -10   1       22.48       22.70      0.90 o 
  -4 -10   1       28.52       27.40      1.23 o 
  -3 -10   1       23.32       25.31      0.85 o 
  -2 -10   1      222.60      239.90      2.29 o 
  -1 -10   1      595.08      630.97      3.13 o 
   0 -10   1      202.53      215.99      1.83 o 
   1 -10   1       46.19       45.35      0.73 o 
   2 -10   1       68.08       69.23      1.50 o 
   3 -10   1       29.07       29.64      1.30 o 
   4 -10   1       78.90       86.74      3.06 o 
   5 -10   1        2.74        3.29      0.34 o 
  -5  -9   1        1.51        1.39      0.26 o 
  -4  -9   1       62.71       64.73      2.04 o 
  -3  -9   1      162.38      168.22      3.36 o 
  -2  -9   1      466.83      490.43      2.65 o 
  -1  -9   1      241.78      254.00      1.87 o 
   0  -9   1       67.21       69.08      0.86 o 
   1  -9   1       36.71       40.10      0.73 o 
   2  -9   1        7.96        8.65      0.41 o 
   3  -9   1        8.48        9.63      0.54 o 
   4  -9   1        3.60        4.32      0.48 o 
   5  -9   1       45.45       53.49      1.02 o 
  -6  -8   1        0.43        0.69      0.10 o 
  -5  -8   1        3.67        3.24      0.43 o 
  -4  -8   1       61.73       64.26      2.12 o 
  -3  -8   1      292.23      302.90      2.87 o 
  -2  -8   1      124.80      133.41      1.49 o 
  -1  -8   1      128.10      135.19      2.38 o 
   0  -8   1        3.76        3.03      0.37 o 
   1  -8   1       99.00      101.02      2.09 o 
   2  -8   1       31.09       32.22      0.66 o 
   3  -8   1       10.61       12.12      0.49 o 
   4  -8   1       74.38       77.99      2.12 o 
   5  -8   1       31.22       34.42      0.90 o 
  -6  -7   1       16.23       17.81      0.87 o 
  -5  -7   1       94.08       96.76      2.54 o 
  -4  -7   1       73.21       74.12      2.29 o 
  -3  -7   1      133.73      139.34      1.87 o 
  -2  -7   1       28.17       28.13      1.42 o 
  -1  -7   1      236.56      255.57      2.92 o 
   0  -7   1       65.73       75.27      1.17 o 
   1  -7   1      115.81      116.68      2.05 o 
   2  -7   1        8.94       10.04      0.57 o 
   3  -7   1      122.90      120.52      1.44 o 
   4  -7   1       55.99       59.08      1.03 o 
   5  -7   1       45.69       45.72      1.43 o 
   6  -7   1       13.13       13.91      0.56 o 
  -6  -6   1       11.44       11.74      0.49 o 
  -5  -6   1       66.17       72.32      2.66 o 
  -4  -6   1       45.62       44.47      1.13 o 
  -3  -6   1      200.72      204.54      2.92 o 
  -2  -6   1       63.46       68.73      1.42 o 
  -1  -6   1       35.60       36.66      0.80 o 
   0  -6   1      482.33      522.71      2.74 o 
   1  -6   1      202.19      224.98      1.61 o 
   2  -6   1      210.04      217.01      2.59 o 
   3  -6   1       73.22       72.36      1.78 o 
   4  -6   1       85.04       82.89      1.06 o 
   5  -6   1       99.43      106.06      1.67 o 
   6  -6   1       18.34       18.03      0.78 o 
  -6  -5   1       17.02       19.07      0.69 o 
  -5  -5   1       19.94       23.46      1.30 o 
  -4  -5   1      126.72      138.50      1.96 o 
  -3  -5   1       58.64       59.64      1.53 o 
  -2  -5   1      221.49      217.43      2.42 o 
  -1  -5   1      116.63      125.32      1.09 o 
   0  -5   1      728.10      777.09      2.93 o 
   1  -5   1      150.65      166.67      1.72 o 
   2  -5   1       43.53       44.86      1.14 o 
   3  -5   1       90.39       85.92      1.91 o 
   4  -5   1       14.98       16.60      0.66 o 
   5  -5   1       21.51       19.00      0.60 o 
   6  -5   1      167.13      178.37      2.74 o 
  -7  -4   1        0.79        0.90      0.20 o 
  -6  -4   1       32.65       38.32      1.57 o 
  -5  -4   1       53.24       47.17      1.81 o 
  -4  -4   1       37.84       47.01      1.28 o 
  -3  -4   1      389.32      416.93      3.90 o 
  -2  -4   1      592.33      622.86      3.92 o 
  -1  -4   1       92.25      105.49      1.28 o 
   0  -4   1     1689.43     1716.98      3.42 o 
   1  -4   1       37.98       36.04      0.91 o 
   2  -4   1      201.14      204.60      2.34 o 
   3  -4   1      158.32      170.09      2.59 o 
   4  -4   1       43.85       40.96      0.84 o 
   5  -4   1      134.88      135.08      1.92 o 
   6  -4   1        9.52       11.64      0.51 o 
   7  -4   1       22.32       21.29      0.66 o 
  -7  -3   1        5.37        6.63      0.32 o 
  -6  -3   1       39.25       34.50      1.50 o 
  -5  -3   1       25.57       24.37      0.86 o 
  -4  -3   1      576.32      630.27      5.45 o 
  -3  -3   1      407.64      454.15      3.91 o 
  -2  -3   1      182.70      206.44      2.14 o 
  -1  -3   1      299.03      298.45      1.98 o 
   0  -3   1      754.43      744.63      2.08 o 
   1  -3   1     1399.07     1298.63     28.80 o 
   2  -3   1      140.57      138.32      1.84 o 
   3  -3   1        5.75        5.16      0.44 o 
   4  -3   1        9.10       10.21      0.51 o 
   5  -3   1       88.82       87.44      2.61 o 
   6  -3   1        5.47        6.24      0.38 o 
   7  -3   1        2.35        2.74      0.26 o 
  -7  -2   1        0.07        0.20      0.08 o 
  -6  -2   1       79.56       79.33      2.26 o 
  -5  -2   1        7.13       10.04      0.54 o 
  -4  -2   1        1.33        1.21      0.23 o 
  -3  -2   1      732.83      791.50      4.96 o 
  -2  -2   1      412.06      446.20      2.97 o 
  -1  -2   1     1030.61      977.32      3.31 o 
   0  -2   1     1109.42     1061.26      8.69 o 
   1  -2   1      723.44      713.29      2.76 o 
   2  -2   1       88.41       92.66      1.45 o 
   3  -2   1      288.91      300.33      3.23 o 
   4  -2   1        7.20        8.43      0.64 o 
   5  -2   1        6.92        5.18      0.57 o 
   6  -2   1      122.00      122.87      1.73 o 
   7  -2   1        9.31       10.38      0.53 o 
  -7  -1   1        2.72        3.18      0.34 o 
  -6  -1   1       10.87       13.33      0.91 o 
  -5  -1   1       41.15       40.20      1.05 o 
  -4  -1   1       94.97       99.65      2.02 o 
  -3  -1   1      214.29      229.43      2.54 o 
  -2  -1   1      768.77      750.26      3.63 o 
  -1  -1   1     2120.64     1953.06      4.32 o 
   0  -1   1      995.37      934.50      2.24 o 
   1  -1   1      302.12      273.63      1.83 o 
   2  -1   1      165.96      161.16      1.83 o 
   3  -1   1       53.27       49.81      1.26 o 
   4  -1   1       26.60       26.47      1.09 o 
   5  -1   1       74.53       70.04      1.10 o 
   6  -1   1       44.40       46.07      1.01 o 
   7  -1   1       20.32       19.48      0.74 o 
  -7   0   1       35.48       29.59      1.00 o 
  -6   0   1       28.41       31.26      1.31 o 
  -5   0   1       11.78       14.37      0.49 o 
  -4   0   1       51.11       46.52      1.33 o 
  -3   0   1       11.36       14.93      1.29 o 
  -2   0   1      641.29      622.41      2.33 o 
  -1   0   1       74.11       62.32      0.77 o 
   1   0   1     2982.65     2647.90     18.80 o 
   2   0   1      175.22      153.40      1.99 o 
   3   0   1      216.38      204.59      2.46 o 
   4   0   1      136.41      141.51      2.44 o 
   5   0   1       91.15       77.94      1.15 o 
   6   0   1        9.93       11.14      0.71 o 
   7   0   1       43.11       41.36      1.07 o 
  -7   1   1        2.83        3.28      0.21 o 
  -6   1   1       10.52       11.74      0.55 o 
  -5   1   1       40.66       39.29      1.48 o 
  -4   1   1       95.21      100.34      1.37 o 
  -3   1   1      212.46      231.37      1.79 o 
  -2   1   1      770.50      769.11      3.06 o 
  -1   1   1     2121.60     1957.00      5.22 o 
   0   1   1      992.67      943.17     27.72 o 
   1   1   1      302.54      272.46      1.31 o 
   2   1   1      165.05      161.52      1.19 o 
   3   1   1       53.72       51.03      1.89 o 
   4   1   1       26.26       26.31      1.02 o 
   5   1   1       75.28       68.66      1.91 o 
   6   1   1       44.54       45.61      1.49 o 
   7   1   1       19.96       17.47      1.03 o 
  -7   2   1        0.07        0.11      0.01 o 
  -6   2   1       79.25       76.13      1.39 o 
  -5   2   1        7.03       10.07      0.74 o 
  -4   2   1        1.29        0.91      0.13 o 
  -3   2   1      735.02      803.24      2.99 o 
  -2   2   1      411.48      449.63      1.60 o 
  -1   2   1     1029.49      962.62      2.06 o 
   0   2   1     1110.28     1013.25     25.40 o 
   1   2   1      723.34      659.86      1.26 o 
   2   2   1       87.78       84.08      1.02 o 
   3   2   1      289.39      301.39      3.95 o 
   4   2   1        7.04        8.12      0.53 o 
   5   2   1        7.08        5.23      0.55 o 
   6   2   1      121.86      120.93      2.46 o 
   7   2   1        9.17        8.99      0.25 o 
  -7   3   1        5.48        6.19      0.42 o 
  -6   3   1       39.76       34.06      1.35 o 
  -5   3   1       25.57       23.73      0.79 o 
  -4   3   1      577.49      630.35      5.97 o 
  -3   3   1      405.13      443.89      2.85 o 
  -2   3   1      181.21      208.61      1.75 o 
  -1   3   1      298.37      273.09      4.70 o 
   0   3   1      750.54      698.97      2.19 o 
   1   3   1     1403.47     1295.12      5.78 o 
   2   3   1      140.04      129.06      1.41 o 
   3   3   1        5.63        5.29      0.27 o 
   4   3   1        9.15       10.08      0.50 o 
   5   3   1       89.07       84.31      2.21 o 
   6   3   1        5.42        6.50      0.57 o 
   7   3   1        2.29        2.26      0.20 o 
  -7   4   1        0.85        0.85      0.14 o 
  -6   4   1       32.15       37.11      1.39 o 
  -5   4   1       53.96       47.21      1.68 o 
  -4   4   1       38.58       47.86      0.85 o 
  -3   4   1      389.73      401.68      6.56 o 
  -2   4   1      592.93      598.00      3.22 o 
  -1   4   1       93.21       99.75      1.14 o 
   0   4   1     1684.17     1574.95     13.71 o 
   1   4   1       36.77       35.30      0.73 o 
   2   4   1      200.27      195.46      1.90 o 
   3   4   1      159.35      164.31      2.81 o 
   4   4   1       44.03       40.23      1.05 o 
   5   4   1      134.39      130.85      2.02 o 
   6   4   1        9.26       11.25      0.74 o 
   7   4   1       22.70       19.90      0.65 o 
  -7   5   1       17.53       19.81      0.67 o 
  -6   5   1       16.80       18.44      0.95 o 
  -5   5   1       19.93       23.00      1.21 o 
  -4   5   1      127.28      135.46      1.49 o 
  -3   5   1       58.04       56.99      1.21 o 
  -2   5   1      221.95      206.50      1.67 o 
  -1   5   1      116.61      113.57      1.28 o 
   0   5   1      728.01      712.16      2.12 o 
   1   5   1      151.26      157.92      1.18 o 
   2   5   1       43.76       42.47      0.97 o 
   3   5   1       90.52       83.94      2.16 o 
   4   5   1       14.77       16.17      0.68 o 
   5   5   1       21.81       18.49      0.76 o 
   6   5   1      165.91      172.39      2.76 o 
  -6   6   1       11.25       10.67      0.68 o 
  -5   6   1       65.98       71.45      2.16 o 
  -4   6   1       46.32       42.12      0.86 o 
  -3   6   1      200.62      194.45      2.40 o 
  -2   6   1       62.32       61.06      0.98 o 
  -1   6   1       34.84       32.04      0.75 o 
   0   6   1      485.29      477.12      2.76 o 
   1   6   1      201.50      205.37      1.52 o 
   2   6   1      208.43      200.82      2.28 o 
   3   6   1       73.08       68.05      1.36 o 
   4   6   1       85.57       80.51      1.29 o 
   5   6   1       99.32       99.70      1.71 o 
   6   6   1       17.87       15.79      0.76 o 
  -6   7   1       15.89       16.61      0.77 o 
  -5   7   1       94.44       93.21      1.63 o 
  -4   7   1       73.86       72.33      1.32 o 
  -3   7   1      132.65      131.79      1.46 o 
  -2   7   1       27.67       24.05      0.66 o 
  -1   7   1      236.60      225.56      1.76 o 
   0   7   1       65.87       66.92      0.90 o 
   1   7   1      116.22      106.25      1.22 o 
   2   7   1        8.85        8.43      0.51 o 
   3   7   1      122.80      114.23      1.21 o 
   4   7   1       56.19       54.93      1.27 o 
   5   7   1       45.73       41.67      1.05 o 
   6   7   1       13.19       14.24      0.64 o 
  -6   8   1        0.46        0.71      0.14 o 
  -5   8   1        3.52        3.93      0.41 o 
  -4   8   1       61.80       60.55      1.21 o 
  -3   8   1      292.77      278.83      2.22 o 
  -2   8   1      125.15      120.04      2.00 o 
  -1   8   1      126.76      118.05      1.78 o 
   0   8   1        3.68        2.68      0.21 o 
   1   8   1       99.27       91.75      1.64 o 
   2   8   1       31.52       29.12      0.99 o 
   3   8   1       10.71       10.46      0.47 o 
   4   8   1       74.24       71.23      1.41 o 
   5   8   1       31.60       27.89      0.79 o 
   6   8   1        7.34        6.27      0.34 o 
  -5   9   1        1.36        1.17      0.15 o 
  -4   9   1       62.70       58.84      0.93 o 
  -3   9   1      161.91      150.30      1.87 o 
  -2   9   1      467.59      448.11      7.92 o 
  -1   9   1      242.42      220.70      2.15 o 
   0   9   1       66.89       59.37      0.94 o 
   1   9   1       36.49       34.62      0.85 o 
   2   9   1        8.11        7.77      0.53 o 
   3   9   1        8.53        8.35      0.49 o 
   4   9   1        3.46        2.81      0.44 o 
   5   9   1       45.68       41.54      0.82 o 
  -5  10   1       22.18       19.03      0.85 o 
  -4  10   1       28.40       25.61      0.70 o 
  -3  10   1       22.65       21.71      0.69 o 
  -2  10   1      220.74      208.70      3.24 o 
  -1  10   1      596.69      553.31      4.42 o 
   0  10   1      205.42      196.48      2.11 o 
   1  10   1       44.89       38.92      0.94 o 
   2  10   1       67.28       58.76      2.08 o 
   3  10   1       29.32       26.43      1.32 o 
   4  10   1       79.29       74.05      2.07 o 
   5  10   1        3.01        3.05      0.32 o 
  -5  11   1       41.26       35.01      0.93 o 
  -4  11   1        1.44        1.45      0.29 o 
  -3  11   1        7.50        7.03      0.42 o 
  -2  11   1       29.53       27.18      1.47 o 
  -1  11   1       49.94       50.20      2.02 o 
   0  11   1       74.96       70.45      2.32 o 
   1  11   1       41.59       37.71      1.55 o 
   2  11   1      206.57      193.82      2.63 o 
   3  11   1        5.00        4.59      0.54 o 
   4  11   1       24.54       25.23      1.05 o 
  -4  12   1        0.03       -0.09      0.09 o 
  -3  12   1       21.19       19.76      0.88 o 
  -2  12   1       63.70       57.44      1.77 o 
  -1  12   1       52.61       50.42      1.95 o 
   0  12   1       38.30       37.74      1.26 o 
   1  12   1       61.07       61.68      2.14 o 
   3  12   1        0.17        0.30      0.10 o 
   4  12   1        2.85        3.12      0.20 o 
  -3  13   1       19.06       18.45      0.84 o 
   2  13   1       12.07       11.47      0.70 o 
   3  13   1       20.06       18.83      0.74 o 
   1  14   1       75.72       70.45      1.39 o 
   2  14   1       85.51       76.07      1.27 o 
  -2 -14   2        5.22        5.41      0.36 o 
  -1 -14   2       25.99       27.95      1.00 o 
   0 -14   2        9.53        9.96      0.63 o 
   1 -14   2        0.57        0.75      0.15 o 
  -3 -13   2       15.66       16.73      0.97 o 
  -2 -13   2       35.86       39.35      1.10 o 
  -1 -13   2       19.42       20.54      1.04 o 
   0 -13   2       18.52       18.80      1.03 o 
   1 -13   2        8.30        8.31      0.66 o 
   2 -13   2        1.90        2.25      0.25 o 
   3 -13   2       44.70       49.08      1.06 o 
  -4 -12   2       12.53       12.37      0.43 o 
  -3 -12   2        6.14        6.99      0.38 o 
  -2 -12   2       12.64       12.69      0.59 o 
  -1 -12   2       14.02       14.39      0.66 o 
   0 -12   2        0.44        0.16      0.07 o 
   1 -12   2       11.11       10.67      0.52 o 
   2 -12   2       33.89       35.30      0.93 o 
   3 -12   2        5.50        6.24      0.50 o 
   4 -12   2        7.77        9.62      0.49 o 
  -5 -11   2        5.01        5.97      0.27 o 
  -4 -11   2       28.59       29.32      1.15 o 
  -3 -11   2       18.97       19.97      0.74 o 
  -2 -11   2       71.85       71.04      1.49 o 
  -1 -11   2        5.02        6.11      0.37 o 
   0 -11   2       26.03       29.05      0.98 o 
   1 -11   2       49.30       48.81      0.98 o 
   2 -11   2       21.12       22.35      0.65 o 
   3 -11   2        2.17        2.06      0.22 o 
   4 -11   2        5.78        7.19      0.54 o 
  -5 -10   2       24.19       26.81      0.99 o 
  -4 -10   2        8.85       10.43      0.77 o 
  -3 -10   2        0.93        1.61      0.24 o 
  -2 -10   2       11.39       12.04      0.52 o 
  -1 -10   2      100.20       98.25      1.46 o 
   0 -10   2       86.90       96.03      1.22 o 
   1 -10   2       15.09       13.92      0.52 o 
   2 -10   2       98.24       98.43      1.55 o 
   3 -10   2       70.48       76.86      1.45 o 
   4 -10   2        3.04        3.78      0.44 o 
   5 -10   2       24.62       29.73      0.90 o 
  -6  -9   2       12.07       12.39      0.52 o 
  -5  -9   2       10.16       11.93      0.76 o 
  -4  -9   2       81.84       85.56      2.35 o 
  -3  -9   2      141.17      151.65      2.18 o 
  -2  -9   2      408.92      420.62      2.46 o 
  -1  -9   2      113.65      134.53      1.47 o 
   0  -9   2       15.77       20.58      0.43 o 
   1  -9   2       10.83       12.87      0.42 o 
   2  -9   2      163.55      166.94      1.86 o 
   3  -9   2       29.62       30.90      0.94 o 
   4  -9   2       68.03       78.08      2.19 o 
   5  -9   2        7.36        8.58      0.57 o 
  -6  -8   2       37.35       39.65      1.16 o 
  -5  -8   2       33.56       35.38      1.46 o 
  -4  -8   2      290.45      298.08      4.62 o 
  -3  -8   2      440.40      438.05      2.78 o 
  -2  -8   2      235.99      244.62      1.77 o 
  -1  -8   2      149.37      159.95      2.53 o 
   0  -8   2       97.80      104.68      2.20 o 
   1  -8   2       18.07       15.55      0.52 o 
   2  -8   2      102.53      102.00      1.30 o 
   3  -8   2       58.31       56.37      1.08 o 
   4  -8   2       12.75       13.02      0.58 o 
   5  -8   2      184.82      207.38      3.00 o 
  -6  -7   2       12.41       11.93      0.73 o 
  -5  -7   2      211.88      212.45      3.82 o 
  -4  -7   2      445.72      414.64      3.75 o 
  -3  -7   2      182.38      175.35      1.29 o 
  -2  -7   2      284.89      320.36      2.30 o 
  -1  -7   2      659.92      704.81      4.78 o 
   0  -7   2      437.50      486.61      4.27 o 
   1  -7   2      229.98      237.92      3.01 o 
   2  -7   2        1.11        1.34      0.21 o 
   3  -7   2       17.44       18.55      0.43 o 
   4  -7   2      428.95      436.21      3.34 o 
   5  -7   2       71.21       77.38      1.10 o 
  -6  -6   2       31.17       31.87      1.32 o 
  -5  -6   2      184.29      180.85      3.50 o 
  -4  -6   2       94.00       90.41      1.59 o 
  -3  -6   2      329.62      339.92      3.77 o 
  -2  -6   2      237.14      260.83      1.96 o 
  -1  -6   2       62.25       74.48      0.93 o 
   0  -6   2      193.99      238.40      2.67 o 
   1  -6   2      272.02      317.12      2.64 o 
   2  -6   2       92.29       92.88      1.79 o 
   3  -6   2       45.59       44.61      0.84 o 
   4  -6   2       65.54       66.56      1.38 o 
   5  -6   2      195.25      202.03      1.84 o 
   6  -6   2      180.70      178.49      3.71 o 
  -7  -5   2        8.08        7.41      0.43 o 
  -6  -5   2       22.28       22.72      1.17 o 
  -5  -5   2      153.87      162.39      3.34 o 
  -4  -5   2       74.30       76.52      1.44 o 
  -3  -5   2       18.12       17.82      0.84 o 
  -2  -5   2      112.00      119.27      1.84 o 
  -1  -5   2      587.46      652.42      7.53 o 
   0  -5   2      384.75      438.15      2.00 o 
   1  -5   2      428.96      458.71      3.14 o 
   2  -5   2        2.74        2.77      0.30 o 
   3  -5   2       70.65       68.59      1.78 o 
   4  -5   2       56.18       56.88      1.03 o 
   5  -5   2       85.00       89.98      1.61 o 
   6  -5   2       12.79       13.77      0.52 o 
  -7  -4   2        8.80       10.03      0.37 o 
  -6  -4   2        5.52        5.40      0.59 o 
  -5  -4   2        9.98       10.70      0.86 o 
  -4  -4   2       37.71       40.65      0.86 o 
  -3  -4   2      141.66      158.88      2.43 o 
  -2  -4   2      122.78      130.39      1.84 o 
  -1  -4   2      822.29      849.10     12.46 o 
   0  -4   2      748.75      775.92      2.46 o 
   1  -4   2      311.98      321.50      1.69 o 
   3  -4   2      103.03      111.65      2.21 o 
   4  -4   2       82.09       87.42      1.25 o 
   5  -4   2       10.93       12.67      0.61 o 
   6  -4   2        3.41        3.84      0.29 o 
  -7  -3   2       10.10       12.37      0.61 o 
  -6  -3   2       33.09       35.64      1.52 o 
  -5  -3   2       59.28       56.50      1.94 o 
  -4  -3   2       33.66       35.97      1.30 o 
  -3  -3   2      229.85      246.30      2.90 o 
  -2  -3   2      905.99      925.76      4.71 o 
  -1  -3   2      902.94      882.53      3.77 o 
   0  -3   2      562.10      538.70      1.87 o 
   1  -3   2      403.07      396.47      2.56 o 
   2  -3   2       53.17       60.38      0.95 o 
   3  -3   2       50.02       47.40      1.39 o 
   4  -3   2        1.99        1.52      0.30 o 
   5  -3   2       39.20       37.95      1.05 o 
   6  -3   2       16.05       17.63      0.64 o 
   7  -3   2        6.99        7.98      0.39 o 
  -7  -2   2        6.05        5.29      0.47 o 
  -6  -2   2       49.63       50.21      1.82 o 
  -5  -2   2       27.14       28.18      0.90 o 
  -4  -2   2       26.39       27.94      1.12 o 
  -3  -2   2       20.64       20.79      0.81 o 
  -2  -2   2      117.18      117.90      1.59 o 
  -1  -2   2       95.76       90.35      1.13 o 
   0  -2   2      658.97      649.37      2.80 o 
   1  -2   2       82.55       75.19      1.12 o 
   2  -2   2      180.78      190.49      3.86 o 
   3  -2   2       61.85       62.67      1.55 o 
   4  -2   2       72.14       76.28      1.37 o 
   5  -2   2        6.73        6.74      0.34 o 
   6  -2   2       23.53       25.17      0.78 o 
   7  -2   2        2.22        2.33      0.23 o 
  -7  -1   2       74.59       73.86      1.74 o 
  -6  -1   2       15.19       15.01      0.99 o 
  -5  -1   2       68.62       67.19      1.13 o 
  -4  -1   2      315.07      317.69      3.57 o 
  -3  -1   2      111.46      117.09      1.83 o 
  -2  -1   2      390.75      378.64      2.71 o 
  -1  -1   2      275.23      269.08      1.85 o 
   0  -1   2     1278.79     1194.93      3.71 o 
   1  -1   2      301.39      276.84      2.23 o 
   2  -1   2      328.43      329.00      3.31 o 
   3  -1   2       13.58       15.74      0.76 o 
   4  -1   2      145.09      139.09      1.76 o 
   5  -1   2       26.64       22.65      0.77 o 
   6  -1   2        0.84        0.73      0.15 o 
   7  -1   2       28.43       26.44      0.75 o 
  -7   0   2       63.92       63.43      1.56 o 
  -6   0   2       62.68       58.17      1.71 o 
  -5   0   2        9.27        8.66      0.52 o 
  -4   0   2       13.25       10.70      0.63 o 
  -3   0   2        3.67        1.17      0.18 o 
  -2   0   2      876.83      821.33      3.63 o 
  -1   0   2      482.42      447.49      2.24 o 
   0   0   2      446.31      442.34      2.26 o 
   1   0   2      128.73      124.59      2.42 o 
   2   0   2        4.05        4.26      0.17 o 
   3   0   2      592.85      589.26      4.50 o 
   4   0   2       13.00       15.07      0.58 o 
   5   0   2       46.45       43.17      1.51 o 
   6   0   2        0.01        0.03      0.03 o 
   7   0   2       21.88       18.90      0.55 o 
  -7   1   2       74.67       72.87      1.01 o 
  -6   1   2       14.91       15.07      0.63 o 
  -5   1   2       68.44       66.94      2.00 o 
  -4   1   2      314.70      315.83      3.26 o 
  -3   1   2      112.77      116.96      1.30 o 
  -2   1   2      390.23      381.61      2.18 o 
  -1   1   2      272.48      271.08      1.13 o 
   0   1   2     1285.02     1287.55     23.49 o 
   1   1   2      299.62      270.04      1.56 o 
   2   1   2      327.14      320.30      1.58 o 
   3   1   2       13.94       15.79      0.72 o 
   4   1   2      144.50      139.51      2.17 o 
   5   1   2       27.10       24.55      1.17 o 
   6   1   2        0.80        0.73      0.12 o 
   7   1   2       28.07       24.04      0.69 o 
  -7   2   2        5.78        5.08      0.27 o 
  -6   2   2       49.05       51.29      1.17 o 
  -5   2   2       27.66       29.72      1.32 o 
  -4   2   2       26.48       26.20      1.18 o 
  -3   2   2       20.51       20.17      0.61 o 
  -2   2   2      117.38      119.21      0.90 o 
  -1   2   2       95.31       88.23      0.65 o 
   0   2   2      658.27      634.77      2.12 o 
   1   2   2       82.78       74.47      0.71 o 
   2   2   2      180.44      178.74      1.53 o 
   3   2   2       61.35       61.20      1.37 o 
   4   2   2       72.68       75.68      1.28 o 
   5   2   2        6.80        6.13      0.59 o 
   6   2   2       23.49       23.36      0.70 o 
   7   2   2        2.09        1.89      0.19 o 
  -7   3   2       10.32       12.48      0.59 o 
  -6   3   2       32.96       35.02      1.09 o 
  -5   3   2       59.87       57.33      1.31 o 
  -4   3   2       33.96       34.52      1.44 o 
  -3   3   2      230.57      252.91      2.37 o 
  -2   3   2      902.20      933.76      2.46 o 
  -1   3   2      908.31      873.32      3.29 o 
   0   3   2      558.41      525.47      2.47 o 
   1   3   2      402.55      389.64      1.81 o 
   2   3   2       53.99       59.59      0.99 o 
   3   3   2       50.04       48.08      0.88 o 
   4   3   2        2.15        1.17      0.30 o 
   5   3   2       38.91       35.89      1.44 o 
   6   3   2       16.05       16.04      0.86 o 
  -7   4   2        8.63       10.15      0.52 o 
  -6   4   2        5.61        5.38      0.35 o 
  -5   4   2       10.19       11.08      0.46 o 
  -4   4   2       37.60       40.03      0.91 o 
  -3   4   2      142.76      153.87      2.12 o 
  -2   4   2      121.85      122.71      1.56 o 
  -1   4   2      821.96      827.88      4.34 o 
   0   4   2      748.07      722.46      5.23 o 
   1   4   2      310.83      310.33      1.61 o 
   2   4   2        0.21        0.38      0.09 o 
   3   4   2      102.95      109.99      2.25 o 
   4   4   2       82.56       84.66      1.78 o 
   5   4   2       10.83       11.35      0.81 o 
   6   4   2        3.20        3.30      0.37 o 
  -7   5   2        8.20        8.03      0.43 o 
  -6   5   2       22.08       22.02      1.04 o 
  -5   5   2      153.16      154.03      1.73 o 
  -4   5   2       74.60       76.31      1.12 o 
  -3   5   2       18.15       16.56      0.68 o 
  -2   5   2      111.95      114.29      1.63 o 
  -1   5   2      587.64      613.76      3.32 o 
   0   5   2      384.82      387.64      1.81 o 
   1   5   2      429.16      435.31      2.18 o 
   2   5   2        2.63        2.59      0.25 o 
   3   5   2       71.05       65.54      1.39 o 
   4   5   2       55.66       53.61      1.02 o 
   5   5   2       85.75       84.98      2.15 o 
   6   5   2       12.99       13.11      0.71 o 
  -7   6   2        9.51       10.06      0.41 o 
  -6   6   2       30.82       30.20      1.15 o 
  -5   6   2      184.21      184.90      2.43 o 
  -4   6   2       94.51       92.05      1.41 o 
  -3   6   2      330.93      315.16      3.16 o 
  -2   6   2      235.40      246.79      2.58 o 
  -1   6   2       61.85       65.80      0.89 o 
   0   6   2      195.21      212.41      1.48 o 
   1   6   2      272.42      289.81      2.03 o 
   2   6   2       92.06       87.90      1.81 o 
   3   6   2       44.90       41.64      0.82 o 
   4   6   2       65.38       62.57      1.12 o 
   5   6   2      196.40      189.03      3.50 o 
   6   6   2      179.33      174.38      2.37 o 
  -6   7   2       12.48       10.88      0.62 o 
  -5   7   2      211.39      208.28      3.17 o 
  -4   7   2      448.22      421.22      3.16 o 
  -3   7   2      179.85      166.40      1.89 o 
  -2   7   2      283.81      298.30      3.54 o 
  -1   7   2      663.62      644.30      4.05 o 
   0   7   2      436.66      430.93      3.18 o 
   1   7   2      228.84      210.16      1.63 o 
   2   7   2        1.12        1.15      0.39 o 
   3   7   2       17.53       17.15      0.95 o 
   4   7   2      429.85      409.36      3.40 o 
   5   7   2       70.56       70.60      1.21 o 
   6   7   2      103.85       96.87      1.49 o 
  -6   8   2       37.77       36.86      0.99 o 
  -5   8   2       34.06       35.26      1.01 o 
  -4   8   2      289.94      285.30      2.61 o 
  -3   8   2      439.58      423.30      3.07 o 
  -2   8   2      236.69      227.30      2.81 o 
  -1   8   2      148.88      144.76      1.67 o 
   0   8   2       97.93       94.20      1.28 o 
   1   8   2       18.33       13.67      0.51 o 
   2   8   2      101.78       93.38      1.84 o 
   3   8   2       57.92       53.05      1.43 o 
   4   8   2       13.03       12.23      0.56 o 
   5   8   2      185.69      170.48      1.69 o 
  -5   9   2       10.17       10.50      0.45 o 
  -4   9   2       82.84       80.72      1.66 o 
  -3   9   2      140.38      133.00      1.82 o 
  -2   9   2      408.29      377.32     16.67 o 
  -1   9   2      114.75      117.86      1.62 o 
   0   9   2       15.53       18.19      0.63 o 
   1   9   2       10.57       10.83      0.48 o 
   2   9   2      163.77      149.10      2.40 o 
   3   9   2       29.25       26.43      0.94 o 
   4   9   2       67.51       63.09      1.36 o 
   5   9   2        7.42        6.38      0.30 o 
  -5  10   2       23.98       22.68      0.54 o 
  -4  10   2        8.66        9.00      0.42 o 
  -3  10   2        0.88        1.00      0.15 o 
  -2  10   2       11.48       10.93      0.93 o 
  -1  10   2       99.61       88.05      1.44 o 
   0  10   2       87.45       87.44      1.44 o 
   1  10   2       15.62       12.22      0.95 o 
   2  10   2       98.11       88.34      2.58 o 
   3  10   2       70.02       67.17      2.10 o 
   4  10   2        2.80        2.67      0.26 o 
   5  10   2       25.10       21.15      0.69 o 
  -5  11   2        4.77        4.41      0.31 o 
  -4  11   2       28.83       26.87      0.63 o 
  -3  11   2       18.80       16.84      0.69 o 
  -2  11   2       72.49       66.26      2.28 o 
  -1  11   2        5.23        5.53      0.43 o 
   0  11   2       25.92       25.94      0.95 o 
   1  11   2       48.85       42.16      1.72 o 
   2  11   2       21.34       20.40      0.84 o 
   3  11   2        2.02        1.61      0.28 o 
   4  11   2        5.93        5.26      0.31 o 
  -4  12   2       12.44       10.64      0.60 o 
  -3  12   2        6.03        5.83      0.44 o 
   2  12   2       34.17       30.68      1.21 o 
   3  12   2        5.65        4.75      0.41 o 
   4  12   2        7.66        6.92      0.27 o 
  -3  13   2       15.77       15.16      0.50 o 
  -2  13   2       35.59       34.24      1.21 o 
   2  13   2        1.88        2.00      0.24 o 
   3  13   2       44.62       39.91      1.26 o 
  -1  14   2       26.18       23.84      0.83 o 
  -2 -14   3       21.66       24.11      0.73 o 
  -1 -14   3        2.92        2.49      0.28 o 
   0 -14   3        8.90        9.09      0.55 o 
   1 -14   3        3.72        2.85      0.27 o 
  -3 -13   3      113.67      116.45      1.99 o 
  -2 -13   3       20.42       22.76      0.96 o 
  -1 -13   3       17.88       14.99      0.86 o 
   0 -13   3       30.72       33.40      1.29 o 
   1 -13   3       17.73       21.65      0.97 o 
   2 -13   3       20.72       21.73      0.74 o 
  -4 -12   3       35.17       37.38      1.01 o 
  -3 -12   3       15.13       16.77      0.58 o 
  -2 -12   3       11.60       12.81      0.57 o 
  -1 -12   3        8.45       12.61      0.58 o 
   0 -12   3       17.02       16.47      1.01 o 
   1 -12   3       22.01       18.61      0.67 o 
   2 -12   3       76.64       84.78      1.33 o 
   3 -12   3        0.94        0.98      0.18 o 
  -5 -11   3       14.02       14.20      0.55 o 
  -4 -11   3       50.20       52.59      0.96 o 
  -3 -11   3        4.72        5.31      0.37 o 
  -2 -11   3       42.72       44.23      1.16 o 
  -1 -11   3       11.66       16.16      0.70 o 
   0 -11   3       12.64       18.50      0.79 o 
   1 -11   3       72.25       71.50      1.44 o 
   2 -11   3      136.02      135.84      2.48 o 
   3 -11   3        2.90        3.94      0.44 o 
   4 -11   3        1.66        2.27      0.28 o 
  -5 -10   3       81.21       84.86      1.71 o 
  -4 -10   3       88.01       98.10      1.53 o 
  -3 -10   3       14.41       13.97      0.65 o 
  -2 -10   3       21.12       24.59      0.89 o 
  -1 -10   3       88.16       99.99      1.50 o 
   0 -10   3        7.13        6.93      0.28 o 
   1 -10   3       17.17       17.94      0.59 o 
   2 -10   3       85.12       80.58      1.25 o 
   3 -10   3      102.79      107.75      2.51 o 
   4 -10   3        7.74        9.00      0.64 o 
  -6  -9   3       43.54       45.89      0.98 o 
  -5  -9   3       54.74       61.61      1.69 o 
  -4  -9   3        9.17       11.19      0.57 o 
  -3  -9   3      101.75      105.75      1.85 o 
  -2  -9   3       59.78       63.30      1.22 o 
  -1  -9   3       42.76       41.01      0.81 o 
   0  -9   3      134.93      152.55      1.42 o 
   1  -9   3       28.75       28.16      0.52 o 
   2  -9   3       40.79       37.46      1.06 o 
   3  -9   3       88.66       88.60      1.72 o 
   4  -9   3       66.31       74.08      2.00 o 
   5  -9   3        8.58        9.82      0.51 o 
  -6  -8   3        8.16        8.30      0.52 o 
  -5  -8   3       15.96       15.61      0.95 o 
  -4  -8   3      118.66      125.27      3.40 o 
  -3  -8   3      131.10      136.27      2.10 o 
  -2  -8   3       81.04       86.67      1.36 o 
  -1  -8   3       18.32       20.66      0.53 o 
   0  -8   3        7.22       10.10      0.49 o 
   1  -8   3        2.11        1.69      0.12 o 
   2  -8   3       41.52       41.68      0.91 o 
   3  -8   3      208.52      201.46      2.19 o 
   4  -8   3        9.52        9.97      0.63 o 
   5  -8   3       31.53       33.61      1.04 o 
  -6  -7   3       14.61       15.53      0.83 o 
  -5  -7   3       75.28       70.47      2.19 o 
  -4  -7   3      128.33      123.36      1.63 o 
  -3  -7   3      189.68      183.46      1.83 o 
  -2  -7   3       71.18       74.05      1.26 o 
  -1  -7   3      120.34      123.08      1.96 o 
   0  -7   3       64.97       72.21      1.68 o 
   1  -7   3      142.60      143.64      2.40 o 
   2  -7   3       67.68       72.00      1.21 o 
   3  -7   3       62.99       65.70      1.00 o 
   4  -7   3      119.89      122.89      1.55 o 
   5  -7   3       46.79       46.92      1.00 o 
  -6  -6   3       13.17       14.38      0.88 o 
  -5  -6   3       35.41       33.28      1.45 o 
  -4  -6   3        6.32        6.11      0.41 o 
  -3  -6   3        8.67        8.28      0.45 o 
  -2  -6   3       82.28       88.95      1.56 o 
  -1  -6   3       26.87       24.11      0.55 o 
   0  -6   3        2.07        1.18      0.19 o 
   1  -6   3       26.83       31.50      0.69 o 
   2  -6   3        9.74       13.02      0.72 o 
   3  -6   3       46.64       46.84      0.72 o 
   4  -6   3        0.76        1.24      0.15 o 
   5  -6   3       43.93       45.49      1.10 o 
  -7  -5   3        5.99        4.98      0.36 o 
  -6  -5   3        5.46        6.93      0.63 o 
  -5  -5   3      125.59      125.86      2.86 o 
  -4  -5   3       74.59       70.49      1.17 o 
  -3  -5   3       35.12       33.33      1.18 o 
  -2  -5   3      160.54      166.92      4.89 o 
  -1  -5   3      273.37      298.96      3.54 o 
   0  -5   3       92.06       97.36      1.07 o 
   1  -5   3       44.16       45.39      0.76 o 
   2  -5   3       63.07       65.40      1.58 o 
   3  -5   3       13.39       13.12      0.36 o 
   4  -5   3        2.20        2.02      0.20 o 
   5  -5   3       67.65       67.84      1.39 o 
   6  -5   3       16.39       17.15      0.54 o 
  -7  -4   3        5.80        5.90      0.27 o 
  -6  -4   3       16.81       17.41      1.02 o 
  -5  -4   3       39.14       36.07      1.54 o 
  -4  -4   3       64.90       68.20      1.13 o 
  -3  -4   3      100.60      105.23      2.02 o 
  -2  -4   3      226.26      265.20      2.80 o 
  -1  -4   3      743.02      797.43      4.05 o 
   0  -4   3        1.76        1.73      0.13 o 
   1  -4   3       83.67       78.29      1.37 o 
   2  -4   3       46.82       52.74      1.12 o 
   3  -4   3       79.70       85.24      1.15 o 
   4  -4   3       98.54      101.27      1.20 o 
   5  -4   3       72.16       73.68      1.47 o 
   6  -4   3       84.58       85.24      1.29 o 
  -7  -3   3       21.52       22.43      0.92 o 
  -6  -3   3       13.14       14.91      0.97 o 
  -5  -3   3      253.05      268.75      3.05 o 
  -4  -3   3      111.90      107.42      1.64 o 
  -3  -3   3       92.65      104.77      1.95 o 
  -2  -3   3     1846.80     1883.00      7.10 o 
  -1  -3   3     1774.37     1875.87      4.63 o 
   0  -3   3       75.02       69.41      0.76 o 
   1  -3   3      499.31      490.41      3.47 o 
   2  -3   3      396.74      464.91      4.23 o 
   3  -3   3      361.47      350.14      4.07 o 
   4  -3   3      341.60      336.94      2.14 o 
   5  -3   3       57.46       57.48      1.30 o 
   6  -3   3       54.76       58.10      1.10 o 
  -7  -2   3       25.61       26.23      1.04 o 
  -6  -2   3       83.61       83.66      2.33 o 
  -5  -2   3      255.60      271.63      3.17 o 
  -4  -2   3      328.48      347.63      3.94 o 
  -3  -2   3      132.37      136.61      2.13 o 
  -2  -2   3      603.29      643.75      3.98 o 
  -1  -2   3       91.85       90.09      2.05 o 
   0  -2   3       93.66       90.53      1.32 o 
   1  -2   3      135.03      139.25      1.86 o 
   2  -2   3       45.63       48.04      1.40 o 
   3  -2   3       58.65       68.02      1.74 o 
   4  -2   3      468.83      476.49      5.84 o 
   5  -2   3       50.33       51.85      1.23 o 
   6  -2   3       24.50       24.90      0.74 o 
  -7  -1   3        4.98        4.67      0.44 o 
  -6  -1   3       27.50       28.84      1.36 o 
  -5  -1   3      140.04      137.88      2.54 o 
  -4  -1   3      568.76      573.01      4.89 o 
  -3  -1   3       59.86       62.70      1.38 o 
  -2  -1   3      126.15      126.56      1.69 o 
  -1  -1   3      153.92      146.12      1.62 o 
   0  -1   3      739.86      731.25      3.72 o 
   1  -1   3      248.85      253.06      2.53 o 
   2  -1   3       48.55       48.26      1.41 o 
   3  -1   3       47.48       45.90      1.40 o 
   4  -1   3      125.73      121.51      1.22 o 
   5  -1   3       64.71       69.80      1.37 o 
   6  -1   3       21.12       22.26      0.70 o 
  -7   0   3       46.47       46.38      1.36 o 
  -6   0   3        7.74        8.08      0.72 o 
  -5   0   3      317.36      312.67      2.83 o 
  -4   0   3        1.39        0.69      0.15 o 
  -3   0   3       64.00       64.20      1.34 o 
  -2   0   3        2.42        2.11      0.21 o 
  -1   0   3      159.41      160.30      1.17 o 
   0   0   3      580.85      590.20      3.34 o 
   1   0   3     3184.32     3007.24      8.97 o 
   2   0   3        0.00        0.41      0.14 o 
   3   0   3      116.06      127.83      2.28 o 
   4   0   3       33.94       33.82      0.74 o 
   5   0   3        0.05        0.14      0.10 o 
   6   0   3        4.40        3.69      0.28 o 
  -7   1   3        5.02        5.18      0.43 o 
  -6   1   3       27.68       29.84      0.89 o 
  -5   1   3      138.60      139.54      2.03 o 
  -4   1   3      570.11      579.60      4.46 o 
  -3   1   3       59.61       62.20      1.14 o 
  -2   1   3      127.77      125.11      1.21 o 
  -1   1   3      153.86      142.44      1.27 o 
   0   1   3      736.18      776.75      3.98 o 
   1   1   3      250.94      250.57      1.70 o 
   2   1   3       49.26       46.19      0.90 o 
   3   1   3       47.09       44.32      1.31 o 
   4   1   3      124.96      119.00      1.37 o 
   5   1   3       64.90       68.32      1.33 o 
   6   1   3       21.22       20.62      0.84 o 
  -7   2   3       25.02       25.82      0.60 o 
  -6   2   3       83.29       81.97      2.21 o 
  -5   2   3      256.90      265.42      3.52 o 
  -4   2   3      328.57      329.90      4.38 o 
  -3   2   3      131.34      134.28      1.45 o 
  -2   2   3      603.11      629.51      2.34 o 
  -1   2   3       91.72       90.47      0.72 o 
   0   2   3       93.56       99.39      2.12 o 
   1   2   3      135.59      139.12      1.62 o 
   2   2   3       46.31       49.15      0.73 o 
   3   2   3       58.20       65.21      1.57 o 
   4   2   3      467.61      457.46      3.22 o 
   5   2   3       50.90       50.29      1.11 o 
   6   2   3       24.74       24.67      0.65 o 
  -7   3   3       21.87       22.39      0.53 o 
  -6   3   3       13.32       13.62      0.86 o 
  -5   3   3      252.75      261.42      2.86 o 
  -4   3   3      114.03      107.81      1.56 o 
  -3   3   3       91.16      102.79      1.58 o 
  -2   3   3     1839.33     1878.90      4.60 o 
  -1   3   3     1779.82     1832.87     16.59 o 
   0   3   3       74.18       73.90      0.91 o 
   1   3   3      501.74      497.12      7.64 o 
   2   3   3      395.25      392.22      2.96 o 
   3   3   3      360.76      355.07      3.53 o 
   4   3   3      343.92      323.99      2.40 o 
   5   3   3       57.16       55.03      1.76 o 
   6   3   3       54.15       56.65      1.53 o 
  -7   4   3        5.65        5.63      0.37 o 
  -6   4   3       16.59       17.03      0.91 o 
  -5   4   3       39.23       35.04      1.06 o 
  -4   4   3       64.56       65.94      1.04 o 
  -3   4   3      100.76      104.34      1.71 o 
  -2   4   3      226.81      255.69      3.31 o 
  -1   4   3      741.84      736.48      2.85 o 
   0   4   3        1.87        1.74      0.11 o 
   1   4   3       83.89       76.47      0.96 o 
   2   4   3       46.92       52.16      1.08 o 
   3   4   3       78.96       78.92      1.51 o 
   4   4   3       98.88       97.08      1.67 o 
   5   4   3       72.81       70.30      1.32 o 
   6   4   3       84.71       82.22      1.76 o 
  -7   5   3        5.98        5.83      0.35 o 
  -6   5   3        5.49        6.90      0.53 o 
  -5   5   3      125.77      121.67      1.96 o 
  -4   5   3       74.50       69.03      1.10 o 
  -3   5   3       35.26       34.75      1.06 o 
  -2   5   3      160.31      155.81      1.98 o 
  -1   5   3      273.20      268.60      2.43 o 
   0   5   3       92.16       90.95      1.28 o 
   1   5   3       44.07       45.49      1.19 o 
   2   5   3       62.92       61.02      1.26 o 
   3   5   3       13.35       12.30      0.46 o 
   4   5   3        2.13        2.05      0.20 o 
   5   5   3       67.74       63.73      1.00 o 
   6   5   3       16.59       16.49      0.73 o 
  -6   6   3       12.90       13.96      0.77 o 
  -5   6   3       35.50       33.28      0.84 o 
  -4   6   3        6.39        6.43      0.30 o 
  -3   6   3        8.82        8.21      0.37 o 
  -2   6   3       82.55       82.12      1.54 o 
  -1   6   3       26.87       24.12      0.77 o 
   0   6   3        2.07        1.03      0.11 o 
   1   6   3       27.12       30.91      0.68 o 
   2   6   3        9.47       11.62      0.59 o 
   3   6   3       47.09       44.93      1.17 o 
   4   6   3        0.66        0.99      0.14 o 
   5   6   3       43.81       41.84      0.79 o 
  -6   7   3       14.77       15.26      0.73 o 
  -5   7   3       74.87       71.32      1.20 o 
  -4   7   3      129.14      121.81      1.73 o 
  -3   7   3      189.89      183.26      1.79 o 
  -2   7   3       69.40       67.66      1.48 o 
  -1   7   3      120.85      111.53      1.74 o 
   0   7   3       66.71       65.54      1.01 o 
   1   7   3      141.56      127.85      1.47 o 
   2   7   3       68.08       67.97      1.19 o 
   3   7   3       62.28       61.63      1.48 o 
   4   7   3      120.91      114.47      1.46 o 
   5   7   3       46.74       41.86      0.73 o 
  -6   8   3        7.95        7.35      0.43 o 
  -5   8   3       16.31       16.29      0.65 o 
  -4   8   3      118.93      117.74      1.79 o 
  -3   8   3      130.79      133.93      1.76 o 
  -2   8   3       80.72       77.95      1.31 o 
  -1   8   3       18.38       19.02      0.76 o 
   0   8   3        7.15        8.18      0.62 o 
   1   8   3        2.14        1.48      0.27 o 
   2   8   3       41.70       39.80      1.13 o 
   3   8   3      207.40      194.05      2.65 o 
   4   8   3        9.62        8.11      0.51 o 
   5   8   3       32.12       28.51      0.68 o 
  -5   9   3       54.20       55.50      1.09 o 
  -4   9   3        9.46       10.32      0.60 o 
  -3   9   3      102.67       99.38      1.83 o 
  -2   9   3       59.82       56.49      0.96 o 
  -1   9   3       42.18       37.79      1.16 o 
   0   9   3      135.07      136.34      2.14 o 
   1   9   3       28.78       25.54      0.98 o 
   2   9   3       40.86       34.10      1.08 o 
   3   9   3       88.13       81.83      2.24 o 
   4   9   3       65.96       61.22      1.25 o 
   5   9   3        8.75        7.26      0.29 o 
  -5  10   3       81.57       72.71      0.97 o 
  -4  10   3       87.84       85.41      1.29 o 
  -3  10   3       14.45       12.93      0.56 o 
  -2  10   3       21.13       21.65      0.88 o 
  -1  10   3       88.48       88.92      1.81 o 
   0  10   3        7.04        5.95      0.45 o 
   1  10   3       16.99       14.51      1.06 o 
   2  10   3       85.67       70.81      1.51 o 
   3  10   3      102.56       94.78      2.24 o 
   4  10   3        7.72        6.98      0.37 o 
  -4  11   3       50.89       46.89      0.83 o 
  -3  11   3        4.41        4.47      0.36 o 
  -2  11   3       43.30       42.27      1.81 o 
  -1  11   3       11.87       14.93      1.09 o 
   0  11   3       12.36       16.50      0.75 o 
   1  11   3       72.13       64.22      2.14 o 
   2  11   3      135.59      122.38      2.39 o 
   3  11   3        3.07        3.53      0.37 o 
   4  11   3        1.61        1.70      0.15 o 
  -4  12   3       35.04       34.56      0.70 o 
  -3  12   3       14.94       14.44      0.56 o 
  -2  12   3       11.69       11.60      0.72 o 
   3  12   3        0.98        0.86      0.08 o 
  -3  13   3      114.01      106.97      1.75 o 
  -2  13   3       20.14       18.74      0.92 o 
   3  13   3       10.03        8.15      0.40 o 
  -1  14   3        2.90        2.17      0.26 o 
  -1 -14   4        2.78        4.71      0.34 o 
   0 -14   4        4.53        5.76      0.37 o 
  -3 -13   4      158.11      162.56      1.83 o 
  -2 -13   4       53.62       58.91      1.45 o 
  -1 -13   4       19.20       15.45      0.81 o 
   0 -13   4        9.85        8.13      0.58 o 
   1 -13   4       35.45       37.89      1.08 o 
  -4 -12   4      115.94      120.78      1.49 o 
  -3 -12   4       65.39       72.23      1.11 o 
  -2 -12   4       69.31       78.71      1.29 o 
  -1 -12   4       34.39       40.45      1.51 o 
   0 -12   4       41.49       42.15      1.52 o 
   1 -12   4       15.99       16.10      0.58 o 
   2 -12   4       30.95       32.83      1.08 o 
   3 -12   4      120.40      129.59      1.86 o 
  -4 -11   4       30.05       33.10      0.74 o 
  -3 -11   4       13.26       14.58      0.58 o 
  -2 -11   4        1.20        1.95      0.21 o 
  -1 -11   4       30.79       33.26      0.81 o 
   0 -11   4       36.80       44.29      0.91 o 
   1 -11   4        2.73        1.23      0.21 o 
   2 -11   4       44.61       44.18      1.47 o 
   3 -11   4      107.98      122.58      2.23 o 
   4 -11   4       41.64       44.39      1.01 o 
  -5 -10   4       22.13       24.44      0.83 o 
  -4 -10   4        4.92        4.81      0.33 o 
  -3 -10   4        0.48        0.81      0.34 o 
  -2 -10   4       25.77       26.48      1.06 o 
  -1 -10   4       40.67       46.30      0.99 o 
   0 -10   4        9.17       11.11      0.49 o 
   1 -10   4      103.91      107.27      1.47 o 
   2 -10   4       88.09       90.10      2.29 o 
   3 -10   4       37.48       40.79      1.44 o 
   4 -10   4        6.61        7.95      0.53 o 
  -5  -9   4       32.43       34.25      1.17 o 
  -4  -9   4       23.68       23.91      0.81 o 
  -3  -9   4       47.00       44.07      1.17 o 
  -2  -9   4       53.94       53.39      1.10 o 
  -1  -9   4       41.64       42.49      0.94 o 
   0  -9   4        2.33        1.78      0.22 o 
   1  -9   4       28.08       29.87      0.81 o 
   2  -9   4       12.15       12.51      0.67 o 
   3  -9   4       25.30       28.60      0.95 o 
   4  -9   4        9.24        9.40      0.64 o 
  -6  -8   4       14.34       16.03      0.66 o 
  -5  -8   4        0.71        0.69      0.23 o 
  -4  -8   4        6.86        7.16      0.47 o 
  -3  -8   4      165.59      162.39      2.31 o 
  -2  -8   4       26.39       26.70      0.76 o 
  -1  -8   4        9.22       11.01      0.62 o 
   0  -8   4       34.29       38.71      0.74 o 
   1  -8   4       27.42       27.25      0.62 o 
   2  -8   4       23.27       24.34      0.92 o 
   3  -8   4        2.60        2.80      0.26 o 
   4  -8   4        6.28        6.19      0.39 o 
  -6  -7   4       11.94        9.76      0.61 o 
  -5  -7   4       26.40       28.01      0.87 o 
  -4  -7   4        0.12        0.07      0.06 o 
  -3  -7   4      108.47      106.16      1.67 o 
  -2  -7   4      231.61      227.68      2.06 o 
  -1  -7   4       74.03       79.45      1.47 o 
   0  -7   4      108.35      117.55      1.71 o 
   1  -7   4       81.96       87.69      1.30 o 
   2  -7   4       52.03       53.43      0.89 o 
   3  -7   4       52.23       53.91      1.12 o 
   4  -7   4       79.04       82.21      1.27 o 
   5  -7   4        0.91        1.04      0.22 o 
  -6  -6   4        5.93        5.42      0.51 o 
  -5  -6   4       16.69       17.30      0.99 o 
  -4  -6   4       69.64       65.05      1.84 o 
  -3  -6   4       29.61       32.31      0.77 o 
  -2  -6   4       24.72       26.28      1.01 o 
  -1  -6   4       46.12       49.33      1.29 o 
   0  -6   4       88.79       95.01      1.76 o 
   1  -6   4       55.99       57.89      0.99 o 
   2  -6   4        4.66        4.29      0.24 o 
   3  -6   4        2.19        1.94      0.17 o 
   4  -6   4       27.61       30.36      0.66 o 
   5  -6   4        9.26        9.17      0.71 o 
  -7  -5   4        5.27        5.05      0.34 o 
  -6  -5   4       11.26       10.84      0.73 o 
  -5  -5   4       12.31       12.05      0.85 o 
  -4  -5   4        5.63        4.02      0.28 o 
  -3  -5   4        7.42        7.09      0.35 o 
  -2  -5   4       41.19       44.08      1.27 o 
  -1  -5   4       26.26       25.96      0.91 o 
   0  -5   4       37.67       36.52      0.99 o 
   1  -5   4        1.74        1.49      0.22 o 
   2  -5   4        9.36        9.21      0.34 o 
   3  -5   4        2.35        1.71      0.14 o 
   4  -5   4       19.65       22.45      0.56 o 
   5  -5   4        7.03        7.51      0.44 o 
   6  -5   4        0.43        0.71      0.15 o 
  -7  -4   4        5.88        6.19      0.43 o 
  -6  -4   4       12.77       11.18      0.78 o 
  -5  -4   4       16.98       16.91      0.92 o 
  -4  -4   4       54.33       56.09      1.03 o 
  -3  -4   4        2.20        3.02      0.37 o 
  -2  -4   4      143.97      146.95      2.25 o 
  -1  -4   4        0.38        0.61      0.13 o 
   0  -4   4       36.13       36.56      0.66 o 
   1  -4   4      172.79      164.28      2.37 o 
   2  -4   4       14.12       15.49      0.65 o 
   3  -4   4       49.74       47.85      0.71 o 
   4  -4   4       48.35       49.30      1.00 o 
   5  -4   4        5.12        5.58      0.39 o 
   6  -4   4        0.62        0.40      0.11 o 
  -7  -3   4       35.68       35.16      1.08 o 
  -6  -3   4        7.28        9.46      0.74 o 
  -5  -3   4      143.58      136.84      2.18 o 
  -4  -3   4      144.46      146.70      1.68 o 
  -3  -3   4       80.13       77.39      1.76 o 
  -2  -3   4      150.51      152.26      2.23 o 
  -1  -3   4      233.95      241.72      2.61 o 
   0  -3   4      275.53      281.48      1.65 o 
   1  -3   4      371.26      354.60      3.47 o 
   2  -3   4      162.61      162.04      2.86 o 
   3  -3   4      258.64      262.99      1.86 o 
   4  -3   4      270.86      276.34      2.34 o 
   5  -3   4       23.23       24.28      0.83 o 
   6  -3   4       23.26       23.69      0.63 o 
  -7  -2   4       12.96       12.38      0.67 o 
  -6  -2   4        1.67        2.35      0.38 o 
  -5  -2   4      302.94      308.40      3.25 o 
  -4  -2   4      217.81      211.51      2.73 o 
  -3  -2   4      101.40      115.66      2.07 o 
  -2  -2   4        3.92        4.85      0.39 o 
  -1  -2   4       24.28       23.23      0.80 o 
   0  -2   4       90.71      102.29      0.87 o 
   1  -2   4      372.35      383.62      3.66 o 
   2  -2   4      153.67      159.12      2.87 o 
   3  -2   4      235.21      233.56      2.49 o 
   4  -2   4      232.20      237.68      2.14 o 
   5  -2   4      165.12      173.42      3.45 o 
   6  -2   4        6.90        6.72      0.34 o 
  -7  -1   4        5.32        5.73      0.47 o 
  -6  -1   4      162.68      166.34      3.26 o 
  -5  -1   4       34.29       36.64      1.11 o 
  -4  -1   4      349.96      358.78      2.49 o 
  -3  -1   4      322.32      317.18      3.31 o 
  -2  -1   4       10.85       10.51      0.56 o 
  -1  -1   4       94.22       84.32      0.98 o 
   0  -1   4     1338.58     1375.59      6.28 o 
   1  -1   4     1213.72     1203.90      6.44 o 
   2  -1   4      175.35      201.59      3.24 o 
   3  -1   4       48.66       51.45      1.09 o 
   4  -1   4      155.55      152.15      1.67 o 
   5  -1   4       62.70       66.67      1.08 o 
   6  -1   4        1.02        0.92      0.13 o 
  -7   0   4      172.67      181.22      2.63 o 
  -6   0   4        1.22        1.32      0.24 o 
  -5   0   4      816.34      804.99      5.19 o 
  -4   0   4        2.46        3.51      0.27 o 
  -3   0   4       11.26        8.96      0.54 o 
  -2   0   4      242.51      250.62      2.55 o 
  -1   0   4       29.65       30.54      0.60 o 
   0   0   4     1313.50     1406.83      6.38 o 
   1   0   4      856.61      942.24      5.83 o 
   2   0   4      586.50      620.65      5.86 o 
   3   0   4      110.19      121.23      2.38 o 
   4   0   4       17.66       20.29      0.60 o 
   5   0   4        0.97        0.62      0.14 o 
   6   0   4       12.23       13.72      0.47 o 
  -7   1   4        5.34        5.46      0.44 o 
  -6   1   4      163.63      164.23      3.21 o 
  -5   1   4       34.12       35.54      1.16 o 
  -4   1   4      348.45      350.75      2.80 o 
  -3   1   4      323.47      327.26      3.13 o 
  -2   1   4       10.59       10.63      0.52 o 
  -1   1   4       94.09       83.64      1.03 o 
   0   1   4     1340.04     1389.58      6.31 o 
   1   1   4     1211.98     1207.64      4.14 o 
   2   1   4      176.53      197.12      3.42 o 
   3   1   4       48.60       52.90      0.90 o 
   4   1   4      154.27      145.52      1.35 o 
   5   1   4       63.29       66.59      1.38 o 
   6   1   4        1.05        0.92      0.12 o 
  -7   2   4       12.55       12.22      0.62 o 
  -6   2   4        1.54        1.95      0.33 o 
  -5   2   4      303.66      301.25      4.62 o 
  -4   2   4      218.84      204.71      3.09 o 
  -3   2   4      100.86      118.09      2.16 o 
  -2   2   4        3.83        4.89      0.27 o 
  -1   2   4       24.32       23.27      0.56 o 
   0   2   4       90.73       98.48      1.65 o 
   1   2   4      372.18      373.90      2.54 o 
   2   2   4      154.31      159.60      3.94 o 
   3   2   4      235.88      228.43      2.10 o 
   4   2   4      231.10      226.54      2.46 o 
   5   2   4      164.33      165.42      3.04 o 
   6   2   4        7.24        6.67      0.49 o 
  -7   3   4       35.70       35.68      0.64 o 
  -6   3   4        7.07        8.27      0.67 o 
  -5   3   4      144.84      137.59      2.14 o 
  -4   3   4      144.02      143.66      1.49 o 
  -3   3   4       81.46       80.73      2.11 o 
  -2   3   4      148.49      150.69      2.50 o 
  -1   3   4      232.77      233.45      1.66 o 
   0   3   4      275.50      263.98      2.80 o 
   1   3   4      367.83      349.71      2.67 o 
   2   3   4      165.28      163.70      2.06 o 
   3   3   4      258.07      250.19      1.72 o 
   4   3   4      271.42      262.18      2.24 o 
   5   3   4       23.77       23.27      1.36 o 
   6   3   4       22.74       23.39      0.87 o 
  -7   4   4        6.11        6.38      0.35 o 
  -6   4   4       12.85       10.76      0.74 o 
  -5   4   4       17.24       17.22      0.75 o 
  -4   4   4       53.98       53.22      0.95 o 
  -3   4   4        2.07        2.79      0.40 o 
  -2   4   4      143.92      138.21      1.87 o 
  -1   4   4        0.39        0.91      0.20 o 
   0   4   4       35.89       34.43      1.02 o 
   1   4   4      172.81      159.85      1.79 o 
   2   4   4       14.06       14.14      0.57 o 
   3   4   4       49.61       46.11      0.90 o 
   4   4   4       48.67       46.22      0.95 o 
   5   4   4        5.00        4.86      0.35 o 
  -6   5   4       11.39       11.26      0.69 o 
  -5   5   4       12.23       12.50      0.79 o 
  -4   5   4        5.70        4.32      0.28 o 
  -3   5   4        7.48        7.18      0.34 o 
  -2   5   4       41.28       41.67      1.09 o 
  -1   5   4       26.27       23.73      0.59 o 
   0   5   4       37.80       33.28      0.67 o 
   1   5   4        1.71        1.49      0.19 o 
   2   5   4        9.33        8.22      0.48 o 
   3   5   4        2.39        1.76      0.15 o 
   4   5   4       19.70       20.36      0.62 o 
   5   5   4        6.99        6.66      0.38 o 
  -6   6   4        5.61        5.18      0.41 o 
  -5   6   4       17.17       18.31      0.62 o 
  -4   6   4       69.96       64.29      1.28 o 
  -3   6   4       29.15       33.33      0.78 o 
  -2   6   4       24.99       24.23      0.88 o 
  -1   6   4       45.81       48.27      3.22 o 
   0   6   4       89.13       85.74      3.65 o 
   1   6   4       56.07       53.04      0.96 o 
   2   6   4        4.72        4.44      0.37 o 
   3   6   4        2.27        1.63      0.16 o 
   4   6   4       27.72       27.34      0.71 o 
   5   6   4        9.02        8.39      0.56 o 
  -6   7   4       12.25       10.05      0.56 o 
  -5   7   4       26.13       26.67      0.72 o 
  -4   7   4        0.13        0.42      0.11 o 
  -3   7   4      109.07      105.94      1.42 o 
  -2   7   4      231.57      228.70      7.90 o 
  -1   7   4       73.51       75.37      2.53 o 
   0   7   4      106.65      101.93      3.95 o 
   1   7   4       82.22       80.23      1.24 o 
   2   7   4       52.77       47.33      1.28 o 
   3   7   4       52.17       50.01      1.06 o 
   4   7   4       78.74       72.93      1.10 o 
   5   7   4        0.98        1.01      0.19 o 
  -6   8   4       14.05       14.87      0.58 o 
  -5   8   4        0.78        0.82      0.11 o 
  -4   8   4        6.71        7.20      0.52 o 
  -3   8   4      166.10      159.91      2.02 o 
  -2   8   4       26.20       24.77      1.32 o 
  -1   8   4        9.24        9.71      0.83 o 
   0   8   4       34.42       35.42      0.88 o 
   1   8   4       27.21       24.61      0.83 o 
   2   8   4       23.32       22.74      1.34 o 
   3   8   4        2.68        2.64      0.28 o 
   4   8   4        6.45        5.36      0.37 o 
   5   8   4        4.54        4.14      0.33 o 
  -5   9   4       32.51       32.01      1.19 o 
  -4   9   4       23.52       22.72      0.88 o 
  -3   9   4       46.59       41.22      0.99 o 
  -2   9   4       54.38       49.02      1.51 o 
  -1   9   4       42.33       38.44      1.71 o 
   0   9   4        2.18        1.22      0.19 o 
   1   9   4       28.14       26.78      1.43 o 
   2   9   4       12.08       11.89      0.96 o 
   3   9   4       25.23       24.71      0.82 o 
   4   9   4        9.01        7.89      0.41 o 
  -5  10   4       22.46       22.10      0.79 o 
  -4  10   4        5.17        4.67      0.28 o 
  -3  10   4        0.49        0.79      0.16 o 
  -2  10   4       25.83       23.72      1.10 o 
  -1  10   4       41.07       42.78      1.77 o 
   0  10   4        9.02        9.68      0.58 o 
   1  10   4      103.66       95.23      2.67 o 
   2  10   4       88.15       78.34      2.32 o 
   3  10   4       37.39       33.77      0.70 o 
   4  10   4        6.66        6.05      0.31 o 
  -4  11   4       30.46       30.34      0.62 o 
  -3  11   4       12.76       12.45      0.60 o 
  -2  11   4        1.35        2.46      0.39 o 
  -1  11   4       30.80       30.19      1.02 o 
   0  11   4       37.58       39.27      1.63 o 
   2  11   4       43.87       37.99      1.25 o 
   3  11   4      107.91       97.71      1.35 o 
   4  11   4       41.94       34.79      0.77 o 
  -4  12   4      115.42      116.24      2.19 o 
  -3  12   4       65.33       65.52      1.16 o 
  -1  12   4       34.47       33.07      1.35 o 
   2  12   4       30.58       27.45      0.67 o 
   3  12   4      119.92      103.14      4.58 o 
  -3  13   4      157.70      153.21      4.55 o 
  -2  13   4       54.11       50.06      0.89 o 
   0  13   4        9.76        6.35      0.49 o 
   1  13   4       35.50       34.53      0.99 o 
   2  13   4       98.42       95.72      1.49 o 
  -1  14   4        2.87        4.39      0.34 o 
  -2 -13   5       24.18       26.78      0.85 o 
  -1 -13   5       15.83       16.67      0.72 o 
   0 -13   5       24.98       24.18      0.81 o 
  -3 -12   5       81.23       94.97      1.72 o 
  -2 -12   5       10.62       10.01      0.65 o 
  -1 -12   5        2.63        3.85      0.42 o 
   0 -12   5       15.75       15.91      0.82 o 
   1 -12   5       25.87       26.34      0.86 o 
  -4 -11   5       31.07       34.60      1.31 o 
  -3 -11   5        2.64        3.66      0.26 o 
  -2 -11   5       49.99       54.30      1.74 o 
  -1 -11   5       11.48       10.37      0.58 o 
   0 -11   5       26.30       27.27      0.89 o 
   1 -11   5       40.65       46.02      0.83 o 
   2 -11   5       81.75       95.09      1.98 o 
  -4 -10   5        5.04        4.68      0.29 o 
  -3 -10   5        4.02        4.63      0.33 o 
  -2 -10   5       59.74       60.76      2.09 o 
  -1 -10   5       46.37       45.43      1.33 o 
   0 -10   5       46.59       48.47      1.27 o 
   1 -10   5       75.28       78.85      1.20 o 
   2 -10   5      162.81      175.45      3.01 o 
   3 -10   5       48.78       49.88      1.44 o 
  -5  -9   5        4.51        5.59      0.28 o 
  -4  -9   5       23.14       23.37      0.75 o 
  -3  -9   5       13.97       13.62      0.61 o 
  -2  -9   5       26.39       28.55      1.05 o 
  -1  -9   5      305.58      302.88      3.37 o 
   0  -9   5      163.45      175.52      2.03 o 
   1  -9   5       11.27       12.38      0.67 o 
   2  -9   5       33.52       32.50      1.05 o 
   3  -9   5        9.83       11.30      0.56 o 
   4  -9   5        7.99        8.66      0.52 o 
  -5  -8   5        9.03        8.83      0.42 o 
  -4  -8   5       11.89        9.44      0.52 o 
  -3  -8   5       15.18       20.77      0.79 o 
  -2  -8   5       38.53       29.38      1.06 o 
  -1  -8   5      156.35      153.85      2.36 o 
   0  -8   5      107.92      111.18      1.54 o 
   1  -8   5       17.29       16.62      0.77 o 
   2  -8   5        5.37        5.18      0.43 o 
   3  -8   5       44.62       46.97      1.21 o 
   4  -8   5       30.04       30.92      0.79 o 
  -6  -7   5       28.52       31.94      0.95 o 
  -5  -7   5       20.34       20.86      0.72 o 
  -4  -7   5        8.65        6.37      0.44 o 
  -3  -7   5       46.55       39.83      0.91 o 
  -2  -7   5       25.20       27.02      0.67 o 
  -1  -7   5       69.53       66.43      1.23 o 
   0  -7   5      105.76      106.80      1.26 o 
   1  -7   5      120.59      123.98      2.03 o 
   2  -7   5      220.29      224.90      2.33 o 
   3  -7   5       50.82       51.02      1.07 o 
   4  -7   5       17.18       19.26      0.57 o 
  -6  -6   5       34.83       33.38      1.13 o 
  -5  -6   5       26.64       24.04      0.79 o 
  -4  -6   5        9.98        7.93      0.52 o 
  -3  -6   5      114.53      115.94      1.89 o 
  -2  -6   5       23.66       22.97      0.68 o 
  -1  -6   5       47.41       49.08      0.93 o 
   0  -6   5      308.87      322.54      2.96 o 
   1  -6   5      197.00      201.74      2.02 o 
   2  -6   5        8.81        9.35      0.37 o 
   3  -6   5       30.32       32.02      0.84 o 
   4  -6   5        4.93        4.99      0.29 o 
   5  -6   5        0.79        1.00      0.22 o 
  -6  -5   5       54.57       49.65      0.80 o 
  -5  -5   5       69.49       66.77      1.96 o 
  -4  -5   5       12.71       12.08      0.92 o 
  -3  -5   5        5.97        5.89      0.30 o 
  -2  -5   5       43.78       47.95      2.32 o 
  -1  -5   5       36.83       36.03      1.22 o 
   0  -5   5      143.15      175.30      2.82 o 
   1  -5   5      452.02      484.45      3.52 o 
   2  -5   5      184.58      189.93      1.64 o 
   3  -5   5       15.53       16.46      0.58 o 
   4  -5   5        2.47        2.49      0.28 o 
   5  -5   5        8.64        9.13      0.67 o 
  -6  -4   5       17.55       16.35      0.88 o 
  -5  -4   5      230.47      219.35      3.27 o 
  -4  -4   5       63.99       64.65      1.12 o 
  -3  -4   5       69.71       67.72      1.62 o 
  -2  -4   5       23.38       27.19      1.07 o 
  -1  -4   5       77.16       70.79      1.67 o 
   0  -4   5      161.30      179.30      2.78 o 
   1  -4   5      176.80      184.88      2.90 o 
   2  -4   5      299.20      306.94      2.54 o 
   3  -4   5      255.10      255.29      4.32 o 
   4  -4   5       56.81       58.34      1.10 o 
   5  -4   5       16.33       17.44      0.62 o 
  -7  -3   5        4.27        4.48      0.24 o 
  -6  -3   5       19.15       18.07      0.97 o 
  -5  -3   5       56.06       55.67      1.38 o 
  -4  -3   5       85.48       81.39      1.25 o 
  -3  -3   5       76.54       72.51      1.37 o 
  -2  -3   5      245.06      265.35      3.25 o 
  -1  -3   5       13.64       12.17      0.68 o 
   0  -3   5       36.86       37.72      1.24 o 
   1  -3   5      224.47      215.44      3.16 o 
   2  -3   5       35.19       38.62      0.83 o 
   3  -3   5      204.95      212.68      1.77 o 
   4  -3   5      144.37      146.09      1.73 o 
   5  -3   5       91.75       94.25      1.21 o 
   6  -3   5       21.47       20.63      0.73 o 
  -7  -2   5       53.86       55.10      1.27 o 
  -6  -2   5        9.14        9.59      0.73 o 
  -5  -2   5       54.89       57.49      1.40 o 
  -4  -2   5       86.22       85.93      1.50 o 
  -3  -2   5       76.74       71.80      1.76 o 
  -2  -2   5       29.11       29.07      1.04 o 
  -1  -2   5      181.69      190.04      2.62 o 
   0  -2   5       22.81       26.44      0.60 o 
   1  -2   5      118.61      121.20      2.37 o 
   2  -2   5       21.43       20.07      1.14 o 
   3  -2   5       24.17       21.68      0.55 o 
   4  -2   5      114.34      119.43      1.55 o 
   5  -2   5       75.66       79.63      1.12 o 
   6  -2   5        2.12        1.74      0.22 o 
  -7  -1   5       25.13       24.99      0.88 o 
  -6  -1   5       13.22       12.49      0.60 o 
  -5  -1   5       16.62       17.01      0.77 o 
  -4  -1   5       66.49       63.37      1.10 o 
  -3  -1   5        9.58        9.04      0.61 o 
  -2  -1   5       89.62       96.78      1.86 o 
  -1  -1   5      133.95      129.72      2.13 o 
   0  -1   5      145.37      153.05      5.79 o 
   1  -1   5      258.78      272.39      3.57 o 
   2  -1   5       38.65       61.95      2.03 o 
   3  -1   5       35.51       34.01      0.66 o 
   4  -1   5       28.39       28.56      0.74 o 
   5  -1   5       15.90       15.98      0.50 o 
   6  -1   5       13.66       12.91      0.61 o 
  -7   0   5       17.19       19.28      0.79 o 
  -6   0   5       14.26       16.78      0.69 o 
  -5   0   5        0.00        0.28      0.31 o 
  -4   0   5      341.01      351.00      2.56 o 
  -3   0   5        1.51        1.05      0.21 o 
  -2   0   5      707.38      687.80      4.86 o 
  -1   0   5      146.11      146.67      1.54 o 
   0   0   5      241.94      283.11      3.36 o 
   1   0   5       14.70       12.04      0.76 o 
   2   0   5       66.96       71.91      2.25 o 
   3   0   5      146.04      146.23      1.56 o 
   4   0   5        2.47        2.54      0.26 o 
   5   0   5        1.11        1.45      0.16 o 
   6   0   5       16.52       17.52      0.70 o 
  -7   1   5       24.86       26.18      0.90 o 
  -6   1   5       13.19       12.04      0.57 o 
  -5   1   5       16.62       15.97      0.97 o 
  -4   1   5       66.83       62.88      1.26 o 
  -3   1   5        9.40        9.40      0.59 o 
  -2   1   5       89.40       93.45      1.76 o 
  -1   1   5      134.37      129.41      1.49 o 
   0   1   5      145.24      148.00      1.59 o 
   1   1   5      259.03      269.26      3.63 o 
   2   1   5       38.27       37.42      1.61 o 
   3   1   5       35.45       32.39      0.86 o 
   4   1   5       27.83       27.12      0.80 o 
   5   1   5       15.91       15.49      0.59 o 
   6   1   5       13.88       13.17      0.59 o 
  -7   2   5       53.79       57.40      1.27 o 
  -6   2   5        9.03        9.85      0.74 o 
  -5   2   5       54.66       55.99      1.35 o 
  -4   2   5       85.65       83.54      1.63 o 
  -3   2   5       77.36       74.48      1.61 o 
  -2   2   5       29.37       29.39      0.97 o 
  -1   2   5      180.96      185.70      2.42 o 
   0   2   5       22.86       23.46      1.73 o 
   1   2   5      119.19      119.90      1.56 o 
   2   2   5       21.24       19.87      1.23 o 
   3   2   5       24.44       21.42      0.63 o 
   4   2   5      114.47      110.89      2.45 o 
   5   2   5       75.49       77.44      1.88 o 
   6   2   5        2.02        2.00      0.22 o 
  -7   3   5        4.34        4.99      0.34 o 
  -6   3   5       18.96       18.25      0.99 o 
  -5   3   5       56.53       53.53      1.96 o 
  -4   3   5       85.06       77.51      1.71 o 
  -3   3   5       76.28       75.21      1.56 o 
  -2   3   5      246.17      274.61      2.95 o 
  -1   3   5       13.30       11.69      0.48 o 
   0   3   5       37.45       34.72      0.82 o 
   1   3   5      223.01      208.38      3.82 o 
   2   3   5       34.40       35.88      0.69 o 
   3   3   5      207.06      204.58      1.98 o 
   4   3   5      145.23      136.62      2.76 o 
   5   3   5       90.58       87.27      2.45 o 
   6   3   5       21.11       18.89      0.62 o 
  -6   4   5       17.66       16.16      0.89 o 
  -5   4   5      230.68      224.47      2.63 o 
  -4   4   5       63.07       59.54      1.79 o 
  -3   4   5       70.49       65.84      1.31 o 
  -2   4   5       23.48       27.65      1.16 o 
  -1   4   5       77.11       68.96      1.16 o 
   0   4   5      159.60      153.42      2.96 o 
   1   4   5      177.54      175.67      2.30 o 
   2   4   5      300.28      300.34      3.00 o 
   3   4   5      254.71      243.01      2.17 o 
   4   4   5       56.51       53.09      1.25 o 
   5   4   5       16.22       15.22      0.72 o 
  -6   5   5       54.90       53.11      1.48 o 
  -5   5   5       69.21       65.20      1.42 o 
  -4   5   5       12.70       13.31      0.71 o 
  -3   5   5        5.91        5.91      0.38 o 
  -2   5   5       43.97       43.46      1.50 o 
  -1   5   5       36.91       33.54      1.33 o 
   0   5   5      143.70      145.97      1.88 o 
   1   5   5      450.78      439.76      5.26 o 
   2   5   5      184.06      175.20      1.87 o 
   3   5   5       15.79       15.21      0.70 o 
   4   5   5        2.41        2.35      0.25 o 
   5   5   5        8.71        7.69      0.50 o 
  -6   6   5       35.65       33.48      1.04 o 
  -5   6   5       26.73       25.50      0.87 o 
  -4   6   5       10.10        8.11      0.56 o 
  -3   6   5      114.11      117.69      1.73 o 
  -2   6   5       23.61       21.27      0.68 o 
  -1   6   5       47.53       49.96      3.93 o 
   0   6   5      309.98      290.96      3.93 o 
   1   6   5      196.54      179.61      1.57 o 
   2   6   5        8.72        9.02      0.53 o 
   3   6   5       29.97       28.89      0.97 o 
   4   6   5        5.04        5.11      0.37 o 
   5   6   5        0.76        0.60      0.13 o 
  -6   7   5       28.16       28.30      0.75 o 
  -5   7   5       20.71       21.91      0.75 o 
  -4   7   5        8.54        6.86      0.41 o 
  -3   7   5       46.78       41.07      1.31 o 
  -2   7   5       24.88       24.77      1.18 o 
  -1   7   5       68.38       60.58      3.77 o 
   0   7   5      107.42       98.15      1.70 o 
   1   7   5      120.09      111.69      1.29 o 
   2   7   5      219.62      207.98      2.15 o 
   3   7   5       51.65       46.90      1.22 o 
   4   7   5       16.90       16.65      0.64 o 
   5   7   5        8.14        6.14      0.37 o 
  -6   8   5       30.41       31.35      0.74 o 
  -5   8   5        9.15        8.56      0.42 o 
  -4   8   5       12.11        8.62      0.44 o 
  -3   8   5       14.99       19.62      0.89 o 
  -2   8   5       38.34       28.35      1.10 o 
  -1   8   5      156.13      140.91      4.05 o 
   0   8   5      108.18       99.13      1.86 o 
   1   8   5       17.46       15.35      0.69 o 
   2   8   5        5.21        4.39      0.31 o 
   3   8   5       44.71       43.62      1.12 o 
   4   8   5       30.41       27.35      0.75 o 
  -5   9   5        4.60        5.63      0.45 o 
  -4   9   5       23.36       22.40      0.82 o 
  -3   9   5       13.79       13.58      0.70 o 
  -2   9   5       26.14       25.99      0.83 o 
  -1   9   5      305.32      278.98      4.51 o 
   0   9   5      164.49      146.81      3.30 o 
   1   9   5       11.43       10.72      0.56 o 
   2   9   5       33.11       27.84      0.74 o 
   3   9   5        9.89       10.06      0.50 o 
   4   9   5        7.93        6.60      0.32 o 
  -4  10   5        4.78        3.96      0.31 o 
  -3  10   5        3.89        4.40      0.31 o 
  -2  10   5       60.04       56.42      1.40 o 
  -1  10   5       46.69       40.85      1.70 o 
   0  10   5       47.39       45.22      1.78 o 
   1  10   5       74.34       68.13      1.67 o 
   2  10   5      162.43      149.93      1.89 o 
   3  10   5       49.25       41.33      0.89 o 
   4  10   5        0.09       -0.01      0.03 o 
  -4  11   5       31.38       33.26      0.75 o 
  -3  11   5        2.73        2.90      0.27 o 
  -2  11   5       49.51       49.78      1.13 o 
  -1  11   5       11.40        9.15      0.68 o 
   1  11   5       41.37       40.30      1.33 o 
   2  11   5       80.79       77.96      1.17 o 
   3  11   5       74.73       68.53      0.93 o 
  -3  12   5       81.26       85.08      1.21 o 
  -2  12   5       10.51        8.73      0.56 o 
  -1  12   5        2.59        2.74      0.38 o 
   1  12   5       26.01       24.07      0.85 o 
   2  12   5       31.68       28.85      0.86 o 
  -2  13   5       24.40       24.27      0.89 o 
  -1  13   5       15.76       13.24      0.55 o 
   0  13   5       24.94       19.65      0.79 o 
  -3 -12   6       20.23       19.38      0.64 o 
  -2 -12   6       24.81       25.69      0.90 o 
  -1 -12   6        7.27       10.04      0.57 o 
   0 -12   6       11.11       10.03      0.49 o 
  -3 -11   6       23.66       24.44      0.94 o 
  -2 -11   6        2.54        2.40      0.33 o 
  -1 -11   6       22.76       23.00      0.77 o 
   0 -11   6        7.62        8.72      0.51 o 
   1 -11   6        4.95        5.18      0.45 o 
  -4 -10   6        5.54        6.22      0.45 o 
  -3 -10   6      115.68      118.05      2.41 o 
  -2 -10   6       42.87       43.59      1.17 o 
  -1 -10   6       36.10       36.59      1.07 o 
   0 -10   6       43.23       45.42      1.13 o 
   1 -10   6       53.23       60.24      1.87 o 
   2 -10   6       22.31       23.00      0.93 o 
  -5  -9   6        5.68        5.77      0.35 o 
  -4  -9   6       59.33       65.60      1.73 o 
  -3  -9   6        6.71        5.23      0.56 o 
  -2  -9   6       10.17       11.64      0.64 o 
  -1  -9   6       87.84       86.48      1.75 o 
   0  -9   6        4.84        5.61      0.42 o 
   1  -9   6       38.66       41.18      1.84 o 
   2  -9   6       10.92       12.64      0.86 o 
   3  -9   6        0.55        0.52      0.13 o 
  -5  -8   6       24.01       25.84      0.77 o 
  -4  -8   6        0.19        0.49      0.16 o 
  -3  -8   6       91.72      101.40      2.62 o 
  -2  -8   6      144.11      134.44      2.26 o 
  -1  -8   6        4.35        5.37      1.31 o 
   0  -8   6      300.87      306.54      3.16 o 
   1  -8   6       16.29       17.79      0.80 o 
   2  -8   6       30.93       35.96      1.09 o 
   3  -8   6        2.26        2.17      0.24 o 
  -5  -7   6       24.18       26.28      0.71 o 
  -4  -7   6        8.08        5.50      0.38 o 
  -3  -7   6       41.33       31.37      1.07 o 
  -2  -7   6       47.98       49.70      1.15 o 
  -1  -7   6      329.04      320.11      2.94 o 
   0  -7   6       30.45       30.48      1.06 o 
   1  -7   6       77.52       80.61      1.69 o 
   2  -7   6      147.54      150.64      2.26 o 
   3  -7   6      112.47      116.11      2.43 o 
   4  -7   6        9.77        9.42      0.63 o 
  -6  -6   6       15.92       18.80      0.46 o 
  -5  -6   6        5.33        6.42      0.39 o 
  -4  -6   6       43.71       36.77      1.22 o 
  -3  -6   6       37.24       47.17      1.23 o 
  -2  -6   6       21.13       17.42      0.63 o 
  -1  -6   6       69.62       72.28      1.19 o 
   0  -6   6       75.22       74.85      1.61 o 
   1  -6   6      679.99      696.67      8.29 o 
   2  -6   6      130.24      132.64      1.75 o 
   3  -6   6      102.05      100.96      1.45 o 
   4  -6   6       13.21       13.13      0.59 o 
  -6  -5   6      182.38      181.69      1.66 o 
  -5  -5   6       26.62       27.10      0.88 o 
  -4  -5   6       24.47       21.60      0.82 o 
  -3  -5   6        1.03        2.19      0.27 o 
  -2  -5   6        3.58        3.93      0.28 o 
  -1  -5   6       60.52       62.21      1.36 o 
   0  -5   6      605.89      632.56      5.49 o 
   1  -5   6       77.35       75.86      1.24 o 
   2  -5   6      388.81      383.60      2.87 o 
   3  -5   6        0.05        0.06      0.04 o 
   4  -5   6        0.91        1.21      0.19 o 
   5  -5   6       50.28       49.83      1.30 o 
  -6  -4   6       22.62       22.65      0.64 o 
  -5  -4   6       36.53       37.51      1.03 o 
  -4  -4   6      163.10      162.43      3.45 o 
  -3  -4   6        5.96        6.17      0.36 o 
  -2  -4   6      146.88      145.96      1.95 o 
  -1  -4   6      336.50      335.52      3.10 o 
   0  -4   6      152.35      151.03      2.06 o 
   1  -4   6        1.79        1.99      0.17 o 
   2  -4   6       53.53       57.33      0.92 o 
   3  -4   6       97.70       97.29      1.83 o 
   4  -4   6       62.79       62.13      1.35 o 
   5  -4   6        3.67        3.55      0.24 o 
  -6  -3   6       29.34       28.81      1.09 o 
  -5  -3   6       19.36       20.26      0.79 o 
  -4  -3   6       46.68       45.84      1.14 o 
  -3  -3   6        5.31        6.33      0.36 o 
  -2  -3   6       28.37       31.32      1.31 o 
  -1  -3   6      468.53      466.65      4.82 o 
   0  -3   6      251.22      273.22      3.84 o 
   1  -3   6        2.33        2.62      0.23 o 
   2  -3   6        9.58       10.64      0.39 o 
   3  -3   6       18.14       19.15      0.79 o 
   4  -3   6       13.02       14.56      0.65 o 
   5  -3   6       18.69       19.05      0.59 o 
  -6  -2   6        0.29        0.50      0.10 o 
  -5  -2   6       88.92       89.39      3.03 o 
  -4  -2   6       16.04       15.20      0.69 o 
  -3  -2   6       77.30       78.86      1.25 o 
  -2  -2   6       18.19       18.68      0.94 o 
  -1  -2   6       30.63       30.12      1.21 o 
   0  -2   6       32.49       37.57      1.41 o 
   1  -2   6       11.36       12.23      0.85 o 
   2  -2   6       36.25       37.97      0.86 o 
   3  -2   6       11.13       11.99      0.61 o 
   4  -2   6       10.01       10.62      0.56 o 
   5  -2   6       35.28       39.90      0.88 o 
  -7  -1   6       28.40       28.54      0.78 o 
  -6  -1   6        5.62        6.06      0.39 o 
  -5  -1   6       28.08       26.59      0.94 o 
  -4  -1   6       43.35       41.25      0.91 o 
  -3  -1   6        3.44        2.60      0.22 o 
  -2  -1   6       10.91       10.69      0.70 o 
  -1  -1   6       30.21       32.21      1.23 o 
   0  -1   6       28.61       29.32      0.76 o 
   1  -1   6       16.17       13.12      0.88 o 
   2  -1   6       38.94       37.57      0.84 o 
   3  -1   6       89.27       89.67      1.62 o 
   4  -1   6        5.44        6.12      0.42 o 
   5  -1   6       12.19       11.65      0.48 o 
  -7   0   6       60.95       52.45      1.09 o 
  -6   0   6       67.98       71.63      1.35 o 
  -5   0   6       11.97       12.58      0.65 o 
  -4   0   6       20.66       20.51      0.64 o 
  -3   0   6      259.03      260.83      5.14 o 
  -2   0   6      112.59      113.04      2.24 o 
  -1   0   6       88.78       79.10      1.29 o 
   0   0   6       42.46       43.80      0.96 o 
   1   0   6       98.84       88.31      2.28 o 
   2   0   6       44.99       45.65      1.21 o 
   3   0   6       63.72       63.63      1.10 o 
   4   0   6       19.17       21.19      0.77 o 
   5   0   6       22.31       22.29      0.66 o 
  -7   1   6       28.16       30.84      0.82 o 
  -6   1   6        5.46        6.01      0.38 o 
  -5   1   6       27.76       27.55      0.96 o 
  -4   1   6       43.65       41.72      1.74 o 
  -3   1   6        3.39        2.62      0.27 o 
  -2   1   6       10.86       11.24      0.69 o 
  -1   1   6       30.53       32.10      0.85 o 
   0   1   6       28.88       28.26      0.78 o 
   1   1   6       15.74       13.66      0.92 o 
   2   1   6       38.29       36.07      1.09 o 
   3   1   6       89.34       84.83      2.24 o 
   4   1   6        5.27        5.56      0.39 o 
   5   1   6       12.45       11.79      0.47 o 
  -6   2   6        0.26        0.52      0.16 o 
  -5   2   6       88.74       89.31      1.71 o 
  -4   2   6       16.34       14.77      0.71 o 
  -3   2   6       76.97       80.08      1.09 o 
  -2   2   6       17.93       18.50      0.89 o 
  -1   2   6       30.93       30.10      0.83 o 
   0   2   6       32.58       32.49      0.86 o 
   1   2   6       11.35       12.49      0.58 o 
   2   2   6       36.54       36.71      0.88 o 
   3   2   6       10.97       10.57      0.79 o 
   4   2   6        9.92       10.76      0.74 o 
   5   2   6       35.17       38.29      0.82 o 
  -6   3   6       29.29       31.44      1.22 o 
  -5   3   6       19.23       20.77      0.79 o 
  -4   3   6       46.80       47.42      1.30 o 
  -3   3   6        5.34        6.47      0.40 o 
  -2   3   6       28.68       31.71      1.08 o 
  -1   3   6      467.78      430.39      3.19 o 
   0   3   6      251.43      247.74      3.50 o 
   1   3   6        2.25        2.75      0.22 o 
   2   3   6        9.66       10.43      0.47 o 
   3   3   6       18.50       17.33      1.03 o 
   4   3   6       12.94       13.41      0.83 o 
   5   3   6       18.99       18.85      0.54 o 
  -6   4   6       22.57       23.86      1.01 o 
  -5   4   6       37.14       37.54      1.57 o 
  -4   4   6      162.98      161.85      1.88 o 
  -3   4   6        5.73        6.83      0.57 o 
  -2   4   6      145.36      148.12      2.43 o 
  -1   4   6      336.13      318.07      3.83 o 
   0   4   6      154.17      135.81      1.92 o 
   1   4   6        1.62        1.91      0.15 o 
   2   4   6       53.91       54.90      1.29 o 
   3   4   6       97.85       90.66      1.69 o 
   4   4   6       62.48       55.28      1.65 o 
   5   4   6        3.63        3.66      0.22 o 
  -6   5   6      183.62      196.39      2.63 o 
  -5   5   6       26.30       26.13      0.83 o 
  -4   5   6       24.50       22.41      0.88 o 
  -3   5   6        1.05        5.77      0.57 o 
  -2   5   6        3.60        3.84      0.40 o 
  -1   5   6       60.49       57.17      2.28 o 
   0   5   6      606.80      578.99      3.77 o 
   1   5   6       77.55       70.39      0.90 o 
   2   5   6      387.55      354.73      4.26 o 
   3   5   6        0.04        0.17      0.07 o 
   4   5   6        0.89        1.11      0.24 o 
   5   5   6       50.43       42.79      2.57 o 
  -6   6   6       16.24       20.86      0.74 o 
  -5   6   6        5.68        6.92      0.42 o 
  -4   6   6       44.02       36.44      1.13 o 
  -3   6   6       36.82       46.61      1.00 o 
  -2   6   6       20.49       16.85      0.85 o 
  -1   6   6       70.65       67.66      2.51 o 
   0   6   6       76.30       72.28      2.12 o 
   1   6   6      678.60      630.40      3.51 o 
   2   6   6      129.73      122.51      1.59 o 
   3   6   6      102.89       94.81      1.68 o 
   4   6   6       12.89       11.18      0.69 o 
  -6   7   6       36.11       38.82      0.85 o 
  -5   7   6       24.22       26.00      0.75 o 
  -4   7   6        8.06        5.50      0.34 o 
  -3   7   6       41.58       31.72      1.15 o 
  -2   7   6       47.91       49.67      1.73 o 
  -1   7   6      328.16      295.35      5.22 o 
   0   7   6       30.93       27.30      1.39 o 
   1   7   6       78.21       74.50      1.22 o 
   2   7   6      146.78      133.18      2.48 o 
   3   7   6      112.71      103.57      1.68 o 
   4   7   6        9.91        8.64      0.55 o 
  -5   8   6       24.25       25.21      0.77 o 
  -4   8   6        0.15        0.14      0.05 o 
  -3   8   6       91.31       95.25      2.72 o 
  -2   8   6      143.93      124.70      3.42 o 
  -1   8   6        4.46        4.91      0.67 o 
   0   8   6      300.75      267.45      4.38 o 
   1   8   6       16.48       15.80      0.55 o 
   2   8   6       30.78       30.31      0.90 o 
   3   8   6        2.26        2.17      0.22 o 
   4   8   6       17.61       15.02      0.64 o 
  -5   9   6        5.80        6.14      0.39 o 
  -4   9   6       59.14       60.60      1.42 o 
  -3   9   6        6.64        4.69      0.32 o 
  -2   9   6       10.21       10.80      0.66 o 
  -1   9   6       87.74       77.15      2.45 o 
   0   9   6        4.87        4.73      0.43 o 
   1   9   6       38.66       36.62      0.91 o 
   2   9   6       10.86       11.20      0.50 o 
   3   9   6        0.59        0.84      0.12 o 
  -4  10   6        5.88        5.68      0.32 o 
  -3  10   6      115.93      108.45      1.39 o 
  -2  10   6       42.88       40.99      1.16 o 
   0  10   6       43.17       36.52      1.62 o 
   1  10   6       52.02       50.00      2.71 o 
   2  10   6       22.37       20.89      0.60 o 
   3  10   6       18.29       16.79      0.45 o 
  -4  11   6       12.07       11.44      0.50 o 
  -3  11   6       23.66       23.12      0.68 o 
  -2  11   6        2.53        2.00      0.22 o 
  -1  11   6       22.85       20.71      0.75 o 
   1  11   6        5.02        4.67      0.29 o 
   2  11   6       29.90       25.44      1.92 o 
  -3  12   6       20.41       17.24      0.44 o 
  -2  12   6       24.63       23.81      0.63 o 
  -1  12   6        7.21        8.97      0.61 o 
   0  12   6       11.19        9.11      0.66 o 
  -3 -11   7        3.24        3.90      0.30 o 
  -2 -11   7       18.84       20.61      0.78 o 
  -1 -11   7       61.85       66.41      1.35 o 
   0 -11   7       37.64       41.32      1.27 o 
   1 -11   7       25.65       28.11      0.84 o 
  -4 -10   7        6.32        7.14      0.39 o 
  -3 -10   7       69.99       70.01      1.60 o 
  -2 -10   7       19.79       19.07      0.90 o 
  -1 -10   7       23.25       25.69      0.78 o 
   0 -10   7       79.40       89.21      2.24 o 
   1 -10   7      110.67      124.70      2.36 o 
  -4  -9   7       25.13       27.43      0.98 o 
  -3  -9   7       15.07       16.95      0.90 o 
  -2  -9   7       49.25       50.12      1.22 o 
  -1  -9   7       52.68       55.91      1.27 o 
   0  -9   7       44.94       51.86      1.90 o 
   1  -9   7        5.36        6.55      0.63 o 
   2  -9   7       40.30       44.22      1.03 o 
  -5  -8   7        6.67        6.23      0.39 o 
  -4  -8   7       24.48       24.28      1.06 o 
  -3  -8   7       12.91       12.92      0.86 o 
  -2  -8   7       44.46       49.17      1.28 o 
  -1  -8   7       19.80       20.61      0.81 o 
   0  -8   7        4.67        4.15      0.56 o 
   1  -8   7        0.76        0.82      0.23 o 
   2  -8   7       27.46       30.88      1.43 o 
   3  -8   7        7.61        7.69      0.59 o 
  -5  -7   7        2.04        1.67      0.24 o 
  -4  -7   7        3.24        4.00      0.47 o 
  -3  -7   7        3.84        3.65      0.35 o 
  -2  -7   7       18.30       16.80      0.65 o 
  -1  -7   7       19.35       20.37      0.70 o 
   0  -7   7       41.04       41.46      1.24 o 
   1  -7   7        8.66        8.01      0.80 o 
   2  -7   7       24.86       24.64      1.33 o 
   3  -7   7       10.86       10.93      0.78 o 
  -5  -6   7       64.44       62.42      1.67 o 
  -4  -6   7        2.57        3.40      0.43 o 
  -3  -6   7       49.93       45.55      1.01 o 
  -2  -6   7       14.79       14.68      0.61 o 
  -1  -6   7        2.77        3.49      0.41 o 
   0  -6   7       18.78       20.11      0.86 o 
   1  -6   7        0.96        0.76      0.20 o 
   2  -6   7      179.97      185.79      3.74 o 
   3  -6   7       25.87       26.34      1.28 o 
   4  -6   7        2.43        2.53      0.30 o 
  -6  -5   7        4.91        5.95      0.36 o 
  -5  -5   7       33.87       34.25      1.35 o 
  -4  -5   7       82.18       79.49      2.26 o 
  -3  -5   7        0.42        0.63      0.16 o 
  -2  -5   7       60.00       60.31      1.54 o 
  -1  -5   7      118.62      122.79      2.09 o 
   0  -5   7      124.75      126.36      2.12 o 
   1  -5   7      164.37      167.03      3.51 o 
   2  -5   7       26.93       24.49      0.92 o 
   3  -5   7       44.85       44.02      1.17 o 
   4  -5   7       31.67       33.82      0.84 o 
  -6  -4   7       25.11       25.89      0.87 o 
  -5  -4   7       21.48       22.41      1.16 o 
  -4  -4   7       62.65       61.16      2.06 o 
  -3  -4   7       43.79       43.28      1.27 o 
  -2  -4   7       73.69       69.17      1.06 o 
  -1  -4   7      482.48      496.80      9.34 o 
   0  -4   7      346.99      334.26      4.61 o 
   1  -4   7       74.49       76.77      1.58 o 
   2  -4   7       76.03       79.71      1.62 o 
   3  -4   7       55.15       55.86      1.51 o 
   4  -4   7       12.00       11.88      0.52 o 
  -6  -3   7       10.75        9.49      0.48 o 
  -5  -3   7       25.44       25.83      0.80 o 
  -4  -3   7        4.02        5.05      0.42 o 
  -3  -3   7       75.18       66.76      1.60 o 
  -2  -3   7      114.23      112.84      1.58 o 
  -1  -3   7      413.27      424.80      6.35 o 
   0  -3   7      159.68      163.64      2.05 o 
   1  -3   7       54.31       52.41      1.35 o 
   2  -3   7        8.90       10.17      0.56 o 
   3  -3   7       37.18       41.08      1.12 o 
   4  -3   7       21.86       22.81      0.73 o 
  -6  -2   7       10.49       11.00      0.59 o 
  -5  -2   7       18.70       17.85      0.70 o 
  -4  -2   7      139.85      129.07      6.89 o 
  -3  -2   7      151.13      137.30      2.51 o 
  -2  -2   7      293.57      299.42      2.57 o 
  -1  -2   7      188.58      203.83      2.59 o 
   0  -2   7       77.52       74.05      1.61 o 
   1  -2   7       12.67       13.32      1.06 o 
   2  -2   7        0.90        0.33      0.12 o 
   3  -2   7       52.69       61.33      1.34 o 
   4  -2   7       28.78       32.05      0.88 o 
   5  -2   7       54.20       52.83      1.10 o 
  -6  -1   7       22.75       23.97      0.69 o 
  -5  -1   7       54.63       51.70      1.23 o 
  -4  -1   7      158.11      154.39      3.16 o 
  -3  -1   7       42.63       42.29      0.96 o 
  -2  -1   7       75.91       78.91      1.31 o 
  -1  -1   7       21.34       21.34      0.69 o 
   0  -1   7       47.77       45.66      1.67 o 
   1  -1   7        0.10        0.20      0.07 o 
   2  -1   7       11.27        9.63      0.79 o 
   3  -1   7       25.49       25.50      0.84 o 
   4  -1   7       21.96       25.78      0.78 o 
   5  -1   7       17.31       17.78      0.49 o 
  -6   0   7        4.40        5.49      0.42 o 
  -5   0   7        2.01        2.29      0.26 o 
  -4   0   7      441.51      445.68      4.61 o 
  -3   0   7       57.23       55.35      1.09 o 
  -2   0   7       38.27       36.87      0.89 o 
  -1   0   7      294.22      304.57      3.21 o 
   0   0   7       82.42       80.57      1.23 o 
   1   0   7      156.55      169.95      2.44 o 
   2   0   7        9.62        5.83      0.60 o 
   3   0   7       17.89       14.52      0.62 o 
   4   0   7       39.32       42.78      0.99 o 
   5   0   7       11.64       11.85      0.37 o 
  -6   1   7       22.71       24.43      0.68 o 
  -5   1   7       54.60       53.10      1.28 o 
  -4   1   7      158.98      158.64      3.50 o 
  -3   1   7       42.44       40.77      1.17 o 
  -2   1   7       75.88       78.83      1.30 o 
  -1   1   7       21.31       19.80      0.82 o 
   0   1   7       47.82       46.03      1.17 o 
   1   1   7        0.08        0.15      0.05 o 
   2   1   7       11.20        9.32      0.76 o 
   3   1   7       25.39       24.40      1.25 o 
   4   1   7       21.53       25.01      0.73 o 
   5   1   7       17.30       18.16      0.66 o 
  -6   2   7       10.54       11.21      0.50 o 
  -5   2   7       18.56       17.51      0.72 o 
  -4   2   7      140.39      130.06      2.10 o 
  -3   2   7      151.15      140.13      1.85 o 
  -2   2   7      292.48      303.96      2.60 o 
  -1   2   7      188.74      185.67      4.33 o 
   0   2   7       77.86       70.33      1.23 o 
   1   2   7       12.85       12.95      0.51 o 
   2   2   7        0.92        0.60      0.20 o 
   3   2   7       52.40       56.34      1.82 o 
   4   2   7       28.93       31.29      0.78 o 
   5   2   7       54.13       53.29      1.08 o 
  -6   3   7       10.92       10.75      0.62 o 
  -5   3   7       25.69       25.77      0.84 o 
  -4   3   7        3.87        4.55      0.70 o 
  -3   3   7       74.61       68.21      1.33 o 
  -2   3   7      114.11      109.56      2.25 o 
  -1   3   7      414.12      389.25      6.29 o 
   0   3   7      159.41      151.57      1.99 o 
   1   3   7       54.35       50.38      1.02 o 
   2   3   7        8.99        9.68      0.78 o 
   3   3   7       37.24       36.25      1.44 o 
   4   3   7       21.62       21.84      1.00 o 
  -6   4   7       24.51       26.73      0.91 o 
  -5   4   7       22.01       22.17      0.73 o 
  -4   4   7       63.51       60.52      1.43 o 
  -3   4   7       43.35       42.79      1.07 o 
  -2   4   7       72.11       66.59      1.70 o 
  -1   4   7      480.62      453.21      6.71 o 
   0   4   7      349.03      320.81      3.43 o 
   1   4   7       75.72       72.19      1.41 o 
   2   4   7       75.74       71.25      2.10 o 
   3   4   7       54.29       50.58      1.68 o 
   4   4   7       12.24       12.30      0.72 o 
  -6   5   7        5.04        6.17      0.39 o 
  -5   5   7       34.22       35.18      1.35 o 
  -4   5   7       82.41       76.90      1.23 o 
  -3   5   7        0.40        0.56      0.09 o 
  -2   5   7       60.15       58.77      2.66 o 
  -1   5   7      118.38      114.86      3.38 o 
   0   5   7      124.65      115.77      1.57 o 
   1   5   7      165.31      152.38      2.05 o 
   2   5   7       26.79       22.24      0.81 o 
   3   5   7       44.54       39.18      1.43 o 
   4   5   7       31.71       32.94      1.11 o 
  -5   6   7       63.99       61.61      1.65 o 
  -4   6   7        2.44        3.30      0.31 o 
  -3   6   7       50.75       47.36      1.10 o 
  -2   6   7       14.50       13.71      0.78 o 
  -1   6   7        2.88        2.60      0.50 o 
   0   6   7       19.02       19.15      0.87 o 
   1   6   7        0.97        1.52      0.37 o 
   2   6   7      179.38      167.42      2.16 o 
   3   6   7       26.33       24.05      1.06 o 
   4   6   7        2.55        2.16      0.27 o 
  -5   7   7        1.94        1.58      0.32 o 
  -4   7   7        3.19        3.96      0.26 o 
  -3   7   7        3.90        3.73      0.24 o 
  -2   7   7       18.21       15.77      0.81 o 
  -1   7   7       19.37       18.27      1.31 o 
   0   7   7       40.92       36.32      1.20 o 
   1   7   7        8.64        7.54      0.43 o 
   2   7   7       24.77       21.87      0.73 o 
   3   7   7       10.92       10.08      0.63 o 
   4   7   7        3.75        3.03      0.26 o 
  -5   8   7        6.56        5.89      0.37 o 
  -4   8   7       24.80       23.31      0.68 o 
  -3   8   7       12.60       11.22      0.48 o 
  -2   8   7       43.88       47.82      1.32 o 
  -1   8   7       20.19       18.99      0.83 o 
   0   8   7        4.64        4.04      0.38 o 
   1   8   7        0.80        0.83      0.13 o 
   2   8   7       27.68       25.86      0.73 o 
   3   8   7        7.63        6.04      0.43 o 
  -4   9   7       25.19       24.69      0.61 o 
  -3   9   7       15.15       14.52      0.50 o 
  -2   9   7       49.11       48.20      1.29 o 
  -1   9   7       52.55       48.59      1.89 o 
   0   9   7       45.12       42.24      1.82 o 
   1   9   7        5.27        5.49      0.36 o 
   2   9   7       39.85       36.40      0.82 o 
   3   9   7        8.64        6.85      0.60 o 
  -4  10   7        6.48        7.44      0.40 o 
  -3  10   7       71.03       62.50      1.45 o 
  -2  10   7       19.59       18.27      0.70 o 
  -1  10   7       23.87       24.98      1.29 o 
   0  10   7       79.29       76.14      2.06 o 
   1  10   7      109.52       98.22      2.40 o 
   2  10   7        6.17        5.21      0.51 o 
  -3  11   7        3.20        3.63      0.30 o 
  -2  11   7       18.92       19.48      0.47 o 
  -1  11   7       61.65       62.73      1.14 o 
   0  11   7       37.60       35.21      1.32 o 
  -2 -10   8        5.16        4.85      0.32 o 
  -1 -10   8        1.21        1.06      0.21 o 
   0 -10   8       24.94       25.86      0.99 o 
   1 -10   8       52.18       53.47      1.17 o 
  -3  -9   8        2.05        2.48      0.27 o 
  -2  -9   8        0.60        0.52      0.21 o 
  -1  -9   8       41.13       46.17      1.59 o 
   0  -9   8        1.89        2.05      0.33 o 
   1  -9   8       15.49       15.05      0.80 o 
  -4  -8   8        7.70        8.31      0.50 o 
  -3  -8   8        1.52        1.24      0.21 o 
  -2  -8   8       24.39       24.21      0.78 o 
  -1  -8   8        6.02        5.34      0.59 o 
   0  -8   8       25.60       27.29      1.33 o 
   1  -8   8        1.63        1.43      0.27 o 
   2  -8   8        8.21        8.48      0.62 o 
  -5  -7   8        2.64        2.96      0.25 o 
  -4  -7   8        3.90        4.79      0.44 o 
  -3  -7   8       21.91       22.45      1.06 o 
  -2  -7   8       34.17       34.24      0.85 o 
  -1  -7   8        9.43        9.26      0.58 o 
   0  -7   8        5.58        5.81      0.43 o 
   1  -7   8       20.67       20.61      1.16 o 
   2  -7   8        2.63        3.03      0.40 o 
   3  -7   8       12.70       13.08      0.68 o 
  -5  -6   8       26.16       27.33      0.91 o 
  -4  -6   8        8.02        8.81      0.51 o 
  -3  -6   8        8.79        9.86      0.52 o 
  -2  -6   8       32.60       31.27      0.84 o 
  -1  -6   8       29.11       29.86      1.54 o 
   0  -6   8      105.69      108.68      1.92 o 
   1  -6   8       31.56       36.88      1.59 o 
   2  -6   8       34.78       36.55      1.49 o 
   3  -6   8        1.01        1.24      0.22 o 
  -5  -5   8       22.58       23.40      0.95 o 
  -4  -5   8       37.57       38.00      1.39 o 
  -3  -5   8        4.81        4.89      0.39 o 
  -2  -5   8       24.56       25.52      0.98 o 
  -1  -5   8        1.20        2.08      0.41 o 
   0  -5   8        3.22        3.47      0.35 o 
   1  -5   8        5.54        6.51      0.69 o 
   2  -5   8       20.42       23.64      1.24 o 
   3  -5   8        3.69        3.82      0.44 o 
  -5  -4   8       13.55       13.81      0.79 o 
  -4  -4   8       82.79       84.24      2.22 o 
  -3  -4   8       68.41       68.91      1.56 o 
  -2  -4   8        5.72        5.58      0.46 o 
  -1  -4   8       40.31       42.89      1.90 o 
   0  -4   8       27.92       28.24      0.98 o 
   1  -4   8       53.15       58.46      1.38 o 
   2  -4   8        3.13        3.24      0.45 o 
   3  -4   8       17.09       17.05      0.95 o 
   4  -4   8       66.55       71.45      1.44 o 
  -5  -3   8       51.23       51.46      1.61 o 
  -4  -3   8       81.32       84.03      1.65 o 
  -3  -3   8       19.36       20.01      0.86 o 
  -2  -3   8       56.37       60.38      1.49 o 
  -1  -3   8      136.96      130.24      3.28 o 
   0  -3   8       17.27       17.92      0.77 o 
   1  -3   8       60.11       64.68      1.46 o 
   2  -3   8       18.90       20.69      1.16 o 
   3  -3   8        1.53        2.25      0.36 o 
   4  -3   8       13.72       14.25      0.69 o 
  -5  -2   8        8.09        8.09      0.66 o 
  -4  -2   8       41.56       36.80      1.10 o 
  -3  -2   8       23.41       24.14      0.96 o 
  -2  -2   8      138.98      134.55      2.28 o 
  -1  -2   8       59.69       58.71      1.46 o 
   0  -2   8      132.07      127.28      3.13 o 
   1  -2   8        6.99        6.45      0.45 o 
   2  -2   8       63.97       65.28      2.05 o 
   3  -2   8        6.37        6.55      0.60 o 
   4  -2   8       46.32       52.39      1.37 o 
  -5  -1   8       51.07       53.18      1.08 o 
  -4  -1   8      104.02      102.10      2.71 o 
  -3  -1   8      143.97      138.62      2.30 o 
  -2  -1   8       25.29       24.38      0.98 o 
  -1  -1   8       70.90       72.16      1.67 o 
   0  -1   8       52.87       51.31      1.98 o 
   1  -1   8       17.36       16.24      0.98 o 
   2  -1   8        8.22        7.15      0.46 o 
   3  -1   8        1.51        1.38      0.27 o 
   4  -1   8        0.04        0.37      0.09 o 
  -6   0   8        2.65        2.00      0.15 o 
  -5   0   8       40.84       37.17      0.93 o 
  -4   0   8       88.07       89.03      1.62 o 
  -3   0   8      363.98      369.31      3.73 o 
  -2   0   8       12.96       14.34      0.75 o 
  -1   0   8      350.88      351.40      3.77 o 
   0   0   8       19.96       20.40      1.28 o 
   1   0   8        8.95        3.02      0.40 o 
   2   0   8       47.56       46.33      1.69 o 
   3   0   8        5.31       11.84      0.81 o 
   4   0   8       40.08       44.15      1.27 o 
  -6   1   8       14.03       14.25      0.40 o 
  -5   1   8       51.12       51.25      1.11 o 
  -4   1   8      103.99      101.85      1.79 o 
  -3   1   8      144.84      143.81      2.28 o 
  -2   1   8       24.90       25.61      1.01 o 
  -1   1   8       70.51       71.70      2.54 o 
   0   1   8       53.29       46.49      2.06 o 
   1   1   8       17.40       15.36      0.71 o 
   2   1   8        8.22        6.83      0.63 o 
   3   1   8        1.43        1.32      0.26 o 
   4   1   8        0.03        0.46      0.12 o 
  -6   2   8       12.23       11.48      0.51 o 
  -5   2   8        8.07        6.95      0.40 o 
  -4   2   8       41.76       37.68      1.62 o 
  -3   2   8       23.24       24.31      0.91 o 
  -2   2   8      138.92      137.05      1.83 o 
  -1   2   8       59.97       57.95      2.35 o 
   0   2   8      131.75      122.87      3.48 o 
   1   2   8        6.93        6.40      0.46 o 
   2   2   8       63.95       61.47      1.86 o 
   3   2   8        6.36        6.19      0.56 o 
   4   2   8       46.37       51.66      1.31 o 
  -6   3   8        0.24        0.19      0.07 o 
  -5   3   8       51.49       50.69      1.04 o 
  -4   3   8       80.06       82.86      1.56 o 
  -3   3   8       19.79       20.16      1.19 o 
  -2   3   8       56.40       58.94      1.21 o 
  -1   3   8      137.33      131.26      3.61 o 
   0   3   8       17.53       18.19      1.37 o 
   1   3   8       59.67       55.04      2.34 o 
   2   3   8       19.17       17.74      1.23 o 
   3   3   8        1.57        1.79      0.29 o 
   4   3   8       13.71       13.62      0.64 o 
  -5   4   8       13.65       13.63      0.49 o 
  -4   4   8       82.83       79.70      1.50 o 
  -3   4   8       67.55       66.44      1.27 o 
  -2   4   8        5.77        5.71      0.49 o 
  -1   4   8       40.35       42.22      1.35 o 
   0   4   8       28.09       24.81      1.62 o 
   1   4   8       53.05       53.55      2.35 o 
   2   4   8        3.32        2.32      0.45 o 
   3   4   8       17.12       15.19      1.03 o 
   4   4   8       66.92       71.25      1.35 o 
  -5   5   8       22.73       22.55      0.90 o 
  -4   5   8       37.54       35.77      0.95 o 
  -3   5   8        4.87        4.76      0.33 o 
  -2   5   8       24.56       22.50      0.97 o 
  -1   5   8        1.23        2.06      0.30 o 
   0   5   8        3.18        2.80      0.51 o 
   1   5   8        5.40        5.07      0.42 o 
   2   5   8       20.16       20.76      0.81 o 
   3   5   8        3.84        3.31      0.27 o 
   4   5   8        8.77        7.75      0.39 o 
  -5   6   8       25.93       26.36      0.88 o 
  -4   6   8        8.07        8.87      0.42 o 
  -3   6   8        9.08       10.16      0.47 o 
  -2   6   8       32.45       30.98      1.27 o 
  -1   6   8       29.72       28.93      1.12 o 
   0   6   8      104.48       94.88      3.09 o 
   1   6   8       31.66       32.30      1.01 o 
   2   6   8       35.44       32.67      0.96 o 
   3   6   8        0.97        0.69      0.16 o 
  -5   7   8        2.65        2.44      0.23 o 
  -4   7   8        4.15        4.44      0.36 o 
  -3   7   8       21.71       20.77      0.61 o 
  -2   7   8       34.33       32.89      1.07 o 
  -1   7   8        9.18        8.44      0.58 o 
   0   7   8        5.79        5.68      0.73 o 
   1   7   8       20.78       19.41      1.29 o 
   2   7   8        2.68        1.90      0.38 o 
   3   7   8       12.76       11.24      0.60 o 
  -4   8   8        7.57        6.13      0.37 o 
  -3   8   8        1.61        1.28      0.18 o 
  -2   8   8       24.34       23.18      0.67 o 
  -1   8   8        5.90        5.18      0.42 o 
   0   8   8       25.70       23.02      1.32 o 
   1   8   8        1.58        1.39      0.31 o 
   2   8   8        8.38        6.82      0.61 o 
  -3   9   8        2.01        2.39      0.29 o 
  -2   9   8        0.64        0.52      0.11 o 
  -1   9   8       41.10       41.15      1.05 o 
   0   9   8        1.84        1.72      0.22 o 
   1   9   8       15.56       14.10      0.88 o 
   2   9   8       12.70       11.27      0.67 o 
  -2  10   8        5.20        5.33      0.30 o 
  -1  10   8        1.35        1.27      0.16 o 
   0  10   8       24.92       23.04      0.80 o 
   1  10   8       52.16       44.12      0.83 o 
  -1  -9   9       13.30       13.70      0.66 o 
   0  -9   9        1.88        2.59      0.27 o 
  -3  -8   9       39.95       38.91      0.88 o 
  -2  -8   9       52.05       55.03      1.40 o 
  -1  -8   9       27.62       30.10      1.15 o 
   0  -8   9        3.00        2.88      0.35 o 
   1  -8   9       19.32       21.98      0.85 o 
  -4  -7   9       38.28       37.30      0.88 o 
  -3  -7   9       21.34       23.03      0.82 o 
  -2  -7   9       93.51       97.05      2.07 o 
  -1  -7   9        7.61        8.27      0.66 o 
   0  -7   9       46.93       49.60      1.62 o 
   1  -7   9        6.97        6.86      0.52 o 
   2  -7   9       14.01       14.30      0.45 o 
  -4  -6   9       34.41       35.90      1.03 o 
  -3  -6   9        9.52        8.27      0.55 o 
  -2  -6   9       51.82       55.67      1.26 o 
  -1  -6   9        1.17        1.50      0.22 o 
   0  -6   9        9.59        9.83      0.49 o 
   1  -6   9       12.51       13.74      0.81 o 
   2  -6   9       71.44       76.00      1.71 o 
  -4  -5   9       60.57       58.84      1.18 o 
  -3  -5   9       62.01       65.92      1.44 o 
  -2  -5   9        7.71        8.36      0.51 o 
  -1  -5   9        0.96        1.02      0.18 o 
   0  -5   9        1.78        2.33      0.25 o 
   1  -5   9       68.83       73.90      1.97 o 
   2  -5   9       66.72       72.79      1.81 o 
   3  -5   9      123.69      131.01      1.86 o 
  -5  -4   9       31.33       31.24      0.92 o 
  -4  -4   9       75.57       75.42      1.76 o 
  -3  -4   9      144.43      144.86      2.01 o 
  -2  -4   9        6.24        5.68      0.67 o 
  -1  -4   9       26.78       25.73      1.41 o 
   0  -4   9       16.11       17.37      1.10 o 
   1  -4   9       32.22       33.82      0.94 o 
   2  -4   9       32.15       33.60      1.28 o 
   3  -4   9       34.74       38.72      1.12 o 
  -5  -3   9       51.37       51.26      1.30 o 
  -4  -3   9      123.90      124.03      2.46 o 
  -3  -3   9       44.94       47.47      1.22 o 
  -2  -3   9      219.51      222.13      3.84 o 
  -1  -3   9       47.41       50.97      2.02 o 
   0  -3   9       61.90       63.09      2.14 o 
   1  -3   9        8.45        9.09      0.51 o 
   2  -3   9        1.51        1.80      0.29 o 
   3  -3   9       36.05       41.62      1.22 o 
  -5  -2   9       22.58       21.08      0.88 o 
  -4  -2   9       12.61       13.57      0.85 o 
  -3  -2   9       29.78       30.11      1.00 o 
  -2  -2   9       48.49       50.76      1.35 o 
  -1  -2   9      105.87      105.50      1.87 o 
   0  -2   9       43.12       40.26      1.75 o 
   1  -2   9       24.77       22.18      0.80 o 
   2  -2   9        3.61        3.28      0.39 o 
   3  -2   9        0.67        0.83      0.18 o 
  -5  -1   9       26.43       26.05      1.00 o 
  -4  -1   9        9.59       10.03      0.76 o 
  -3  -1   9       35.03       34.47      1.09 o 
  -2  -1   9       67.69       73.98      1.66 o 
  -1  -1   9       25.84       29.41      1.04 o 
   0  -1   9       13.41       12.36      0.96 o 
   1  -1   9       15.41       14.28      0.64 o 
   2  -1   9        1.14        1.33      0.20 o 
   3  -1   9       22.71       23.35      0.94 o 
  -5   0   9        0.43        0.31      0.12 o 
  -4   0   9       16.80       18.01      1.02 o 
  -3   0   9       33.13       33.76      1.07 o 
  -2   0   9        0.49        0.60      0.14 o 
  -1   0   9      110.12      115.64      2.12 o 
   0   0   9       20.89       20.20      0.85 o 
   1   0   9        3.12        6.77      0.44 o 
   2   0   9       13.66       16.46      0.86 o 
   3   0   9        0.09        0.77      0.17 o 
  -5   1   9       26.62       25.35      0.99 o 
  -4   1   9        9.92       10.08      0.77 o 
  -3   1   9       34.81       32.14      1.17 o 
  -2   1   9       67.91       71.38      1.65 o 
  -1   1   9       25.77       29.33      1.08 o 
   0   1   9       13.20       12.44      0.98 o 
   1   1   9       15.75       13.87      0.61 o 
   2   1   9        1.08        1.35      0.18 o 
   3   1   9       22.62       22.84      0.90 o 
  -5   2   9       22.45       21.05      0.57 o 
  -4   2   9       12.70       12.89      0.54 o 
  -3   2   9       29.75       29.65      1.46 o 
  -2   2   9       48.37       51.02      1.39 o 
  -1   2   9      106.27      108.07      2.09 o 
   0   2   9       43.39       38.59      1.81 o 
   1   2   9       24.43       21.26      0.84 o 
   2   2   9        3.70        3.32      0.37 o 
   3   2   9        0.61        0.68      0.15 o 
  -5   3   9       51.30       49.96      0.79 o 
  -4   3   9      122.93      119.28      1.63 o 
  -3   3   9       43.99       44.52      1.11 o 
  -2   3   9      221.88      224.22      2.97 o 
  -1   3   9       47.10       49.95      2.10 o 
   0   3   9       61.61       60.69      2.30 o 
   1   3   9        8.24        8.47      0.47 o 
   2   3   9        1.51        1.30      0.17 o 
   3   3   9       36.48       39.13      1.07 o 
  -5   4   9       31.53       30.18      0.81 o 
  -4   4   9       75.54       72.38      1.21 o 
  -3   4   9      143.80      138.81      1.96 o 
  -2   4   9        6.19        5.69      0.29 o 
  -1   4   9       27.25       25.80      1.50 o 
   0   4   9       16.46       16.38      1.20 o 
   1   4   9       31.71       31.41      1.54 o 
   2   4   9       31.84       30.87      0.80 o 
   3   4   9       34.85       36.76      0.94 o 
  -4   5   9       60.46       58.76      1.39 o 
  -3   5   9       61.82       63.93      1.28 o 
  -2   5   9        7.76        8.10      0.34 o 
  -1   5   9        0.97        0.46      0.25 o 
   0   5   9        1.78        2.09      0.42 o 
   1   5   9       68.91       71.08      2.26 o 
   2   5   9       66.83       65.77      1.09 o 
  -4   6   9       34.45       32.57      0.98 o 
  -3   6   9        9.60        8.09      0.42 o 
  -2   6   9       51.53       53.78      1.01 o 
  -1   6   9        1.14        0.97      0.17 o 
   0   6   9        9.68       10.05      0.54 o 
   1   6   9       12.64       13.82      0.98 o 
   2   6   9       70.92       64.99      1.40 o 
  -4   7   9       37.48       32.20      0.85 o 
  -3   7   9       21.10       21.97      0.60 o 
  -2   7   9       93.75       91.98      1.22 o 
  -1   7   9        7.57        7.94      0.47 o 
   0   7   9       47.36       45.46      1.08 o 
   1   7   9        6.79        6.84      0.60 o 
   2   7   9       13.72       12.32      0.64 o 
  -3   8   9       39.93       40.26      1.07 o 
  -2   8   9       51.82       55.09      0.94 o 
  -1   8   9       27.89       28.04      0.77 o 
   0   8   9        2.89        2.47      0.22 o 
   1   8   9       19.52       20.03      0.90 o 
  -2   9   9       15.04       15.11      0.64 o 
  -1   9   9       13.10       12.75      0.44 o 
   0   9   9        1.80        1.78      0.22 o 
  -1  -7  10        7.87        8.39      0.45 o 
   0  -7  10       18.69       20.99      0.73 o 
  -1  -6  10        8.67        8.20      0.51 o 
   0  -6  10        2.40        3.07      0.32 o 
   1  -6  10       40.18       44.14      1.09 o 
  -2  -5  10        4.48        4.37      0.48 o 
  -1  -5  10       46.35       44.98      0.97 o 
   0  -5  10       21.61       23.74      0.68 o 
  -3  -4  10       44.02       44.00      1.45 o 
  -2  -4  10        8.45        9.02      0.72 o 
  -1  -4  10        7.29        7.55      0.41 o 
   0  -4  10       56.62       63.03      1.73 o 
   1  -4  10       24.46       26.84      0.87 o 
  -4  -3  10       43.04       40.90      0.90 o 
  -3  -3  10       30.68       33.01      0.82 o 
  -2  -3  10       10.24       10.65      0.81 o 
  -1  -3  10       10.10       11.48      0.85 o 
   0  -3  10       78.80       84.68      2.15 o 
   1  -3  10        0.06        0.01      0.04 o 
   2  -3  10        0.88        0.72      0.13 o 
  -4  -2  10       14.55       13.10      0.65 o 
  -3  -2  10        1.82        2.28      0.23 o 
  -2  -2  10       18.28       20.26      0.80 o 
  -1  -2  10       17.72       19.96      1.15 o 
   0  -2  10        0.69        0.63      0.19 o 
   1  -2  10        7.78        8.68      0.40 o 
   2  -2  10       20.46       20.64      0.75 o 
  -4  -1  10        5.02        4.16      0.39 o 
  -3  -1  10       20.68       21.53      0.72 o 
  -2  -1  10       28.14       28.27      0.89 o 
  -1  -1  10       11.45       11.71      0.56 o 
   0  -1  10       17.94       18.75      1.07 o 
   1  -1  10       51.18       49.68      1.51 o 
   2  -1  10        3.73        2.98      0.29 o 
  -4   0  10        0.47        0.83      0.17 o 
  -3   0  10        1.44        2.33      0.24 o 
  -2   0  10        0.52        0.72      0.14 o 
  -1   0  10        6.11        6.14      0.42 o 
   0   0  10        6.03        8.60      0.72 o 
   1   0  10        3.93        4.64      0.48 o 
   2   0  10       12.69       11.67      0.55 o 
  -4   1  10        4.79        4.27      0.40 o 
  -3   1  10       21.08       21.88      0.83 o 
  -2   1  10       27.74       27.83      0.91 o 
  -1   1  10       11.82       12.44      0.67 o 
   0   1  10       17.88       18.87      0.72 o 
   1   1  10       50.94       50.82      1.58 o 
   2   1  10        3.85        3.20      0.20 o 
  -4   2  10       14.61       12.71      0.67 o 
  -3   2  10        1.81        2.01      0.32 o 
  -2   2  10       18.24       18.80      0.77 o 
  -1   2  10       17.69       18.32      0.75 o 
   0   2  10        0.65        0.75      0.15 o 
   1   2  10        7.82        8.70      0.42 o 
   2   2  10       20.61       19.47      0.47 o 
  -4   3  10       43.16       43.16      1.14 o 
  -3   3  10       30.27       32.94      1.25 o 
  -2   3  10       10.23       10.59      0.53 o 
  -1   3  10        9.67       10.74      0.56 o 
   0   3  10       79.88       86.16      1.55 o 
   1   3  10        0.06        0.05      0.24 o 
   2   3  10        0.88        0.75      0.14 o 
  -4   4  10       22.19       21.27      0.70 o 
  -3   4  10       43.97       43.24      1.34 o 
  -2   4  10        8.44        8.35      0.43 o 
  -1   4  10        7.21        7.22      0.33 o 
   0   4  10       56.61       64.06      1.29 o 
   1   4  10       24.72       27.23      1.06 o 
   2   4  10       18.63       17.53      0.62 o 
  -3   5  10       23.98       23.21      0.87 o 
  -2   5  10        4.48        4.04      0.28 o 
  -1   5  10       46.24       45.02      0.80 o 
   0   5  10       21.71       24.20      0.74 o 
   1   5  10       32.81       34.21      0.78 o 
  -3   6  10       44.25       41.97      0.96 o 
  -2   6  10       16.72       17.23      0.52 o 
  -1   6  10        8.64        7.94      0.30 o 
   0   6  10        2.44        3.31      0.25 o 
   1   6  10       40.39       41.86      0.76 o 
  -2   7  10      123.13      110.42      1.11 o 
  -1   7  10        8.15        8.44      0.48 o 
   0   7  10       18.86       19.83      0.67 o 
  -1  -4  11       27.48       27.68      0.90 o 
  -2  -3  11       24.43       24.59      0.93 o 
  -1  -3  11       56.64       58.91      1.45 o 
   0  -3  11       66.68       68.84      1.33 o 
  -2  -2  11       24.36       25.82      0.99 o 
  -1  -2  11       14.73       16.41      0.81 o 
   0  -2  11        1.98        1.98      0.25 o 
  -2  -1  11        7.61        9.09      0.59 o 
  -1  -1  11        0.80        0.79      0.19 o 
   0  -1  11       21.94       25.31      0.95 o 
  -3   0  11        0.43        0.65      0.12 o 
  -2   0  11        3.87        4.90      0.28 o 
  -1   0  11       27.81       28.39      1.10 o 
   0   0  11       13.44       14.79      0.74 o 
  -3   1  11        6.99        6.54      0.41 o 
  -2   1  11        7.81        8.61      0.37 o 
  -1   1  11        0.84        0.72      0.11 o 
   0   1  11       21.54       24.68      0.94 o 
  -3   2  11        0.75        0.56      0.11 o 
  -2   2  11       24.29       24.22      0.61 o 
  -1   2  11       14.80       15.67      0.51 o 
   0   2  11        1.93        2.09      0.26 o 
  -3   3  11       11.40       12.02      0.51 o 
  -2   3  11       24.53       24.46      0.85 o 
  -1   3  11       55.73       56.19      1.02 o 
   0   3  11       67.00       73.99      1.48 o 
  -2   4  11       22.19       21.79      0.74 o 
  -1   4  11       27.52       26.25      0.57 o 
   0   4  11       36.25       37.82      0.94 o 
                                                 
